# Supplementary material for: Differential aortic aneurysm formation provoked by chemogenetic oxidative stress
Source: J Clin Invest. 2025 Mar 18;135(9):e188743. doi: 10.1172/JCI188743 (PMC12043099; doi:10.1172/JCI188743)
Supplement: Supplemental table 2 [file jci-135-188743-s167.xlsx]

## Sheet: Sheet1
SYMBOL	TITLE	RANK IN GENE LIST	RANK METRIC SCORE	ENRICHMENT SCORE
Bgn	biglycan [Source:MGI Symbol;Acc:MGI:88158]	17	5.21133	0.0228551
Col4a2	collagen, type IV, alpha 2 [Source:MGI Symbol;Acc:MGI:88455]	26	4.22858	0.0421673
Dcn	decorin [Source:MGI Symbol;Acc:MGI:94872]	33	3.96494	0.0604741
Tagln	transgelin [Source:MGI Symbol;Acc:MGI:106012]	39	3.51988	0.0767692
Myl9	myosin, light polypeptide 9, regulatory [Source:MGI Symbol;Acc:MGI:2138915]	41	3.49481	0.0934731
Fn1	fibronectin 1 [Source:MGI Symbol;Acc:MGI:95566]	49	3.32612	0.10857
Col4a1	collagen, type IV, alpha 1 [Source:MGI Symbol;Acc:MGI:88454]	55	3.24679	0.12355
Col5a3	collagen, type V, alpha 3 [Source:MGI Symbol;Acc:MGI:1858212]	59	3.2033	0.138584
Col5a2	collagen, type V, alpha 2 [Source:MGI Symbol;Acc:MGI:88458]	79	2.89845	0.150032
Vcan	versican [Source:MGI Symbol;Acc:MGI:102889]	85	2.7895	0.162809
Loxl1	lysyl oxidase-like 1 [Source:MGI Symbol;Acc:MGI:106096]	87	2.76332	0.175989
Tpm2	tropomyosin 2, beta [Source:MGI Symbol;Acc:MGI:98810]	88	2.73753	0.189177
Acta2	actin alpha 2, smooth muscle, aorta [Source:MGI Symbol;Acc:MGI:87909]	94	2.67802	0.201416
Wipf1	WAS/WASL interacting protein family, member 1 [Source:MGI Symbol;Acc:MGI:2178801]	99	2.64947	0.213651
Lamc1	laminin, gamma 1 [Source:MGI Symbol;Acc:MGI:99914]	110	2.53826	0.224555
Htra1	HtrA serine peptidase 1 [Source:MGI Symbol;Acc:MGI:1929076]	125	2.46492	0.234576
Eln	elastin [Source:MGI Symbol;Acc:MGI:95317]	135	2.38458	0.244873
Mgp	matrix Gla protein [Source:MGI Symbol;Acc:MGI:96976]	142	2.35245	0.255411
Nid2	nidogen 2 [Source:MGI Symbol;Acc:MGI:1298229]	194	2.13836	0.258961
Vim	vimentin [Source:MGI Symbol;Acc:MGI:98932]	200	2.12517	0.268537
Tnc	tenascin C [Source:MGI Symbol;Acc:MGI:101922]	201	2.11924	0.278747
Gpc1	glypican 1 [Source:MGI Symbol;Acc:MGI:1194891]	205	2.1079	0.288505
Efemp2	epidermal growth factor-containing fibulin-like extracellular matrix protein 2 [Source:MGI Symbol;Acc:MGI:1891209]	209	2.10022	0.298225
Pdlim4	PDZ and LIM domain 4 [Source:MGI Symbol;Acc:MGI:1353470]	222	2.06116	0.306566
Col6a2	collagen, type VI, alpha 2 [Source:MGI Symbol;Acc:MGI:88460]	271	1.96916	0.309698
Col1a2	collagen, type I, alpha 2 [Source:MGI Symbol;Acc:MGI:88468]	278	1.9539	0.318317
Thbs1	thrombospondin 1 [Source:MGI Symbol;Acc:MGI:98737]	304	1.91163	0.324217
Itgb3	integrin beta 3 [Source:MGI Symbol;Acc:MGI:96612]	340	1.85583	0.328524
Serpine1	serine (or cysteine) peptidase inhibitor, clade E, member 1 [Source:MGI Symbol;Acc:MGI:97608]	347	1.84687	0.336627
Thbs2	thrombospondin 2 [Source:MGI Symbol;Acc:MGI:98738]	371	1.82364	0.342368
Lama2	laminin, alpha 2 [Source:MGI Symbol;Acc:MGI:99912]	396	1.79963	0.34786
Cdh6	cadherin 6 [Source:MGI Symbol;Acc:MGI:107435]	436	1.75501	0.351152
Mylk	myosin, light polypeptide kinase [Source:MGI Symbol;Acc:MGI:894806]	439	1.75149	0.359325
Flna	filamin, alpha [Source:MGI Symbol;Acc:MGI:95556]	455	1.73409	0.365694
Tgm2	transglutaminase 2, C polypeptide [Source:MGI Symbol;Acc:MGI:98731]	479	1.7189	0.37093
Fstl3	follistatin-like 3 [Source:MGI Symbol;Acc:MGI:1890391]	500	1.7036	0.376489
Abi3bp	ABI family member 3 binding protein [Source:MGI Symbol;Acc:MGI:2444583]	508	1.70001	0.383752
Tgfb1	transforming growth factor, beta 1 [Source:MGI Symbol;Acc:MGI:98725]	569	1.66059	0.383809
Itgav	integrin alpha V [Source:MGI Symbol;Acc:MGI:96608]	585	1.64927	0.389769
Notch2	notch 2 [Source:MGI Symbol;Acc:MGI:97364]	588	1.64709	0.397439
Cap2	CAP, adenylate cyclase-associated protein, 2 (yeast) [Source:MGI Symbol;Acc:MGI:1914502]	605	1.62953	0.403171
Dpysl3	dihydropyrimidinase-like 3 [Source:MGI Symbol;Acc:MGI:1349762]	617	1.62287	0.409533
Itga2	integrin alpha 2 [Source:MGI Symbol;Acc:MGI:96600]	627	1.6169	0.416131
Bmp1	bone morphogenetic protein 1 [Source:MGI Symbol;Acc:MGI:88176]	667	1.59854	0.418669
Emp3	epithelial membrane protein 3 [Source:MGI Symbol;Acc:MGI:1098729]	708	1.56866	0.420931
Cdh11	cadherin 11 [Source:MGI Symbol;Acc:MGI:99217]	726	1.55855	0.426189
Sgcg	sarcoglycan, gamma (dystrophin-associated glycoprotein) [Source:MGI Symbol;Acc:MGI:1346524]	743	1.55235	0.431549
Col1a1	collagen, type I, alpha 1 [Source:MGI Symbol;Acc:MGI:88467]	852	1.50448	0.4245
Lama3	laminin, alpha 3 [Source:MGI Symbol;Acc:MGI:99909]	867	1.49721	0.42986
Sgcb	sarcoglycan, beta (dystrophin-associated glycoprotein) [Source:MGI Symbol;Acc:MGI:1346523]	888	1.49095	0.434395
Col12a1	collagen, type XII, alpha 1 [Source:MGI Symbol;Acc:MGI:88448]	898	1.4885	0.440374
Lum	lumican [Source:MGI Symbol;Acc:MGI:109347]	904	1.48502	0.446866
Postn	periostin, osteoblast specific factor [Source:MGI Symbol;Acc:MGI:1926321]	908	1.48396	0.453618
Mmp2	matrix metallopeptidase 2 [Source:MGI Symbol;Acc:MGI:97009]	956	1.4644	0.454451
Itgb1	integrin beta 1 (fibronectin receptor beta) [Source:MGI Symbol;Acc:MGI:96610]	957	1.46439	0.461506
Itga5	integrin alpha 5 (fibronectin receptor alpha) [Source:MGI Symbol;Acc:MGI:96604]	1005	1.44617	0.462251
Col5a1	collagen, type V, alpha 1 [Source:MGI Symbol;Acc:MGI:88457]	1039	1.43606	0.464801
Col6a3	collagen, type VI, alpha 3 [Source:MGI Symbol;Acc:MGI:88461]	1042	1.43513	0.47145
Tpm4	tropomyosin 4 [Source:MGI Symbol;Acc:MGI:2449202]	1090	1.4202	0.472069
Pfn2	profilin 2 [Source:MGI Symbol;Acc:MGI:97550]	1101	1.4177	0.477575
Comp	cartilage oligomeric matrix protein [Source:MGI Symbol;Acc:MGI:88469]	1124	1.4086	0.481449
Qsox1	quiescin Q6 sulfhydryl oxidase 1 [Source:MGI Symbol;Acc:MGI:1330818]	1209	1.38254	0.47699
Itgb5	integrin beta 5 [Source:MGI Symbol;Acc:MGI:96614]	1217	1.38114	0.482716
Fbln2	fibulin 2 [Source:MGI Symbol;Acc:MGI:95488]	1246	1.37035	0.485611
Eno2	enolase 2, gamma neuronal [Source:MGI Symbol;Acc:MGI:95394]	1387	1.33353	0.473503
Fbln5	fibulin 5 [Source:MGI Symbol;Acc:MGI:1346091]	1426	1.32516	0.474856
Ecm1	extracellular matrix protein 1 [Source:MGI Symbol;Acc:MGI:103060]	1427	1.32504	0.481239
Plaur	plasminogen activator, urokinase receptor [Source:MGI Symbol;Acc:MGI:97612]	1446	1.31949	0.485213
Lgals1	lectin, galactose binding, soluble 1 [Source:MGI Symbol;Acc:MGI:96777]	1469	1.31404	0.488631
Fbln1	fibulin 1 [Source:MGI Symbol;Acc:MGI:95487]	1569	1.29144	0.481747
Col3a1	collagen, type III, alpha 1 [Source:MGI Symbol;Acc:MGI:88453]	1573	1.29128	0.487571
Serpine2	serine (or cysteine) peptidase inhibitor, clade E, member 2 [Source:MGI Symbol;Acc:MGI:101780]	1632	1.27596	0.48604
Col16a1	collagen, type XVI, alpha 1 [Source:MGI Symbol;Acc:MGI:1095396]	1687	1.26173	0.484969
Mmp3	matrix metallopeptidase 3 [Source:MGI Symbol;Acc:MGI:97010]	1702	1.25861	0.48918
Tnfaip3	tumor necrosis factor, alpha-induced protein 3 [Source:MGI Symbol;Acc:MGI:1196377]	1957	1.2048	0.461359
Sgcd	sarcoglycan, delta (dystrophin-associated glycoprotein) [Source:MGI Symbol;Acc:MGI:1346525]	1985	1.20055	0.463568
Dab2	disabled 2, mitogen-responsive phosphoprotein [Source:MGI Symbol;Acc:MGI:109175]	2028	1.19255	0.463754
Fstl1	follistatin-like 1 [Source:MGI Symbol;Acc:MGI:102793]	2073	1.18165	0.463621
Lrp1	low density lipoprotein receptor-related protein 1 [Source:MGI Symbol;Acc:MGI:96828]	2117	1.17145	0.463573
Fbn1	fibrillin 1 [Source:MGI Symbol;Acc:MGI:95489]	2157	1.16426	0.464019
Ecm2	extracellular matrix protein 2, female organ and adipocyte specific [Source:MGI Symbol;Acc:MGI:3039578]	2169	1.16164	0.468159
Tpm1	tropomyosin 1, alpha [Source:MGI Symbol;Acc:MGI:98809]	2194	1.15822	0.470561
Mcm7	minichromosome maintenance complex component 7 [Source:MGI Symbol;Acc:MGI:1298398]	2216	1.15469	0.473344
Calu	calumenin [Source:MGI Symbol;Acc:MGI:1097158]	2272	1.14583	0.471583
Capg	capping protein (actin filament), gelsolin-like [Source:MGI Symbol;Acc:MGI:1098259]	2289	1.14153	0.474964
Sntb1	syntrophin, basic 1 [Source:MGI Symbol;Acc:MGI:101781]	2451	1.11877	0.459041
Fmod	fibromodulin [Source:MGI Symbol;Acc:MGI:1328364]	2619	1.09401	0.442204
Matn2	matrilin 2 [Source:MGI Symbol;Acc:MGI:109613]	2624	1.09329	0.446941
Tgfbi	transforming growth factor, beta induced [Source:MGI Symbol;Acc:MGI:99959]	2703	1.08239	0.44183
Pdgfrb	platelet derived growth factor receptor, beta polypeptide [Source:MGI Symbol;Acc:MGI:97531]	2816	1.06469	0.432132
Basp1	brain abundant, membrane attached signal protein 1 [Source:MGI Symbol;Acc:MGI:1917600]	2914	1.05494	0.424374
Gas1	growth arrest specific 1 [Source:MGI Symbol;Acc:MGI:95655]	2948	1.05115	0.425069
Dst	dystonin [Source:MGI Symbol;Acc:MGI:104627]	2960	1.04986	0.42867
Slit3	slit guidance ligand 3 [Source:MGI Symbol;Acc:MGI:1315202]	2961	1.04972	0.433727
Scg2	secretogranin II [Source:MGI Symbol;Acc:MGI:103033]	2962	1.04957	0.438784
Timp3	tissue inhibitor of metalloproteinase 3 [Source:MGI Symbol;Acc:MGI:98754]	3024	1.04334	0.435735
Fermt2	fermitin family member 2 [Source:MGI Symbol;Acc:MGI:2385001]	3032	1.04241	0.43983
Magee1	MAGE family member E1 [Source:MGI Symbol;Acc:MGI:2148149]	3225	1.01886	0.419321
Gem	GTP binding protein (gene overexpressed in skeletal muscle) [Source:MGI Symbol;Acc:MGI:99844]	3284	1.01317	0.416524
Thy1	thymus cell antigen 1, theta [Source:MGI Symbol;Acc:MGI:98747]	3431	0.998147	0.402005
Nt5e	5' nucleotidase, ecto [Source:MGI Symbol;Acc:MGI:99782]	3493	0.992302	0.398711
P3h1	prolyl 3-hydroxylase 1 [Source:MGI Symbol;Acc:MGI:1888921]	3525	0.987715	0.399365
Foxc2	forkhead box C2 [Source:MGI Symbol;Acc:MGI:1347481]	3542	0.985425	0.401994
Sparc	secreted acidic cysteine rich glycoprotein [Source:MGI Symbol;Acc:MGI:98373]	3623	0.977575	0.396113
Cd44	CD44 antigen [Source:MGI Symbol;Acc:MGI:88338]	3663	0.973372	0.39564
Igfbp4	insulin-like growth factor binding protein 4 [Source:MGI Symbol;Acc:MGI:96439]	3688	0.971429	0.397143
Rhob	ras homolog family member B [Source:MGI Symbol;Acc:MGI:107949]	3749	0.963501	0.393841
Slit2	slit guidance ligand 2 [Source:MGI Symbol;Acc:MGI:1315205]	3853	0.953452	0.384799
Anpep	alanyl (membrane) aminopeptidase [Source:MGI Symbol;Acc:MGI:5000466]	3965	0.94067	0.374637
Fas	Fas (TNF receptor superfamily member 6) [Source:MGI Symbol;Acc:MGI:95484]	4047	0.933246	0.36841
Colgalt1	collagen beta(1-O)galactosyltransferase 1 [Source:MGI Symbol;Acc:MGI:1924348]	4253	0.913093	0.345671
Plod3	procollagen-lysine, 2-oxoglutarate 5-dioxygenase 3 [Source:MGI Symbol;Acc:MGI:1347008]	4317	0.90783	0.341704
Pcolce	procollagen C-endopeptidase enhancer protein [Source:MGI Symbol;Acc:MGI:105099]	4332	0.906601	0.344219
Gja1	gap junction protein, alpha 1 [Source:MGI Symbol;Acc:MGI:95713]	4395	0.901015	0.340352
Cald1	caldesmon 1 [Source:MGI Symbol;Acc:MGI:88250]	4542	0.886243	0.325294
Fap	fibroblast activation protein [Source:MGI Symbol;Acc:MGI:109608]	4656	0.87399	0.314545
Pcolce2	procollagen C-endopeptidase enhancer 2 [Source:MGI Symbol;Acc:MGI:1923727]	4683	0.870724	0.315298
Gpx7	glutathione peroxidase 7 [Source:MGI Symbol;Acc:MGI:1914555]	4804	0.859208	0.303552
Lox	lysyl oxidase [Source:MGI Symbol;Acc:MGI:96817]	4822	0.85745	0.305432
Ppib	peptidylprolyl isomerase B [Source:MGI Symbol;Acc:MGI:97750]	4837	0.856429	0.307704
Prrx1	paired related homeobox 1 [Source:MGI Symbol;Acc:MGI:97712]	4852	0.855372	0.309972
Jun	jun proto-oncogene [Source:MGI Symbol;Acc:MGI:96646]	5002	0.841257	0.2943
Mfap5	microfibrillar associated protein 5 [Source:MGI Symbol;Acc:MGI:1354387]	5033	0.838336	0.294367
Cadm1	cell adhesion molecule 1 [Source:MGI Symbol;Acc:MGI:1889272]	5160	0.824453	0.281659
Igfbp3	insulin-like growth factor binding protein 3 [Source:MGI Symbol;Acc:MGI:96438]	5329	0.808684	0.263315
Ccn2	cellular communication network factor 2 [Source:MGI Symbol;Acc:MGI:95537]	5441	0.796313	0.252457
Sfrp1	secreted frizzled-related protein 1 [Source:MGI Symbol;Acc:MGI:892014]	5583	0.780392	0.237551
Copa	coatomer protein complex subunit alpha [Source:MGI Symbol;Acc:MGI:1334462]	6142	0.719862	0.167151
Ccn1	cellular communication network factor 1 [Source:MGI Symbol;Acc:MGI:88613]	6247	0.707101	0.15679
Cxcl12	chemokine (C-X-C motif) ligand 12 [Source:MGI Symbol;Acc:MGI:103556]	6380	0.689709	0.142638
Plod1	procollagen-lysine, 2-oxoglutarate 5-dioxygenase 1 [Source:MGI Symbol;Acc:MGI:99907]	6505	0.669808	0.12945
Serpinh1	serine (or cysteine) peptidase inhibitor, clade H, member 1 [Source:MGI Symbol;Acc:MGI:88283]	6512	0.66889	0.131878
Fuca1	fucosidase, alpha-L- 1, tissue [Source:MGI Symbol;Acc:MGI:95593]	6629	0.646075	0.119634
Plod2	procollagen lysine, 2-oxoglutarate 5-dioxygenase 2 [Source:MGI Symbol;Acc:MGI:1347007]	6652	0.642188	0.119816
Sfrp4	secreted frizzled-related protein 4 [Source:MGI Symbol;Acc:MGI:892010]	6666	0.638889	0.121173
Cdh2	cadherin 2 [Source:MGI Symbol;Acc:MGI:88355]	6742	0.625524	0.114258
Fgf2	fibroblast growth factor 2 [Source:MGI Symbol;Acc:MGI:95516]	6905	0.594903	0.095678
Wnt5a	wingless-type MMTV integration site family, member 5A [Source:MGI Symbol;Acc:MGI:98958]	6960	0.581963	0.0913331
Vcam1	vascular cell adhesion molecule 1 [Source:MGI Symbol;Acc:MGI:98926]	6985	0.575296	0.0909274
Nnmt	nicotinamide N-methyltransferase [Source:MGI Symbol;Acc:MGI:1099443]	7084	0.553213	0.0806193
