# Supplementary material for: Differential aortic aneurysm formation provoked by chemogenetic oxidative stress
Source: J Clin Invest. 2025 Mar 18;135(9):e188743. doi: 10.1172/JCI188743 (PMC12043099; doi:10.1172/JCI188743)
Supplement: Supplemental table 3 [file jci-135-188743-s168.xlsx]

## Sheet: enmt deg centrality
Node id			in degree	out degree	degree	weighted indeg	weighted outdeg	weighted deg	eccentricity	closeness centrality	harmonic closeness centrality	betweenness centrality	Authority	hub	clustering coeff.	page rank	cluster id
Acta2			44	44	88	44	44	88	3	0.714286	0.809524	0.0486309	0.174955	0.174955	0.521142	0.0255178	23
Col6a2			38	38	76	38	38	76	4	0.648148	0.759524	0.0127	0.1722	0.1722	0.671408	0.020926	23
Col1a1			51	51	102	51	51	102	4	0.744681	0.854762	0.038027	0.207028	0.207028	0.522353	0.0279891	23
Tgfb1			37	37	74	37	37	74	4	0.636364	0.75	0.052776	0.151506	0.151506	0.554054	0.023202	23
Tpm4			9	9	18	9	9	18	3	0.5	0.542857	0.000970737	0.0268787	0.0268787	0.75	0.00743764	10
Eln			33	33	66	33	33	66	4	0.614035	0.721429	0.00634716	0.150067	0.150067	0.702652	0.018373	23
Itgb3			29	29	58	29	29	58	3	0.608696	0.697619	0.0187018	0.12707	0.12707	0.650246	0.0172235	23
Fbln5			22	22	44	22	22	44	4	0.56	0.642857	0.00141528	0.10833	0.10833	0.844156	0.0128105	23
Itga5			27	27	54	27	27	54	3	0.598291	0.683333	0.00984174	0.118242	0.118242	0.672365	0.015997	23
Mylk			10	10	20	10	10	20	3	0.503597	0.55	0.00181353	0.0334114	0.0334114	0.688889	0.00790484	12
Serpine2			10	10	20	10	10	20	4	0.492958	0.545238	0.000151574	0.0485871	0.0485871	0.933333	0.00703976	15
Vim			25	25	50	25	25	50	3	0.59322	0.671429	0.0309106	0.0984896	0.0984896	0.52	0.0164327	25
Col5a1			38	38	76	38	38	76	3	0.666667	0.764286	0.0163557	0.170503	0.170503	0.652916	0.0209541	23
Itgav			30	30	60	30	30	60	3	0.608696	0.702381	0.00823537	0.136275	0.136275	0.691954	0.0170565	23
Col1a2			49	49	98	49	49	98	4	0.729167	0.840476	0.030839	0.20318	0.20318	0.545068	0.0268031	23
Mgp			13	13	26	13	13	26	4	0.510949	0.571429	6.31629e-05	0.0698792	0.0698792	0.974359	0.00835716	17
Bgn			41	41	82	41	41	82	4	0.673077	0.783333	0.0307245	0.173179	0.173179	0.580488	0.0233007	23
Col4a1			38	38	76	38	38	76	4	0.654206	0.761905	0.00741917	0.176526	0.176526	0.699858	0.0206729	23
Col4a2			33	33	66	33	33	66	3	0.630631	0.72619	0.00793963	0.157154	0.157154	0.751894	0.0182587	23
Mmp2			30	30	60	30	30	60	4	0.598291	0.7	0.00544245	0.141572	0.141572	0.712644	0.0168184	23
Mmp3			24	24	48	24	24	48	4	0.564516	0.654762	0.00297761	0.113967	0.113967	0.757246	0.0138918	23
Tagln			24	24	48	24	24	48	3	0.583333	0.661905	0.0114678	0.0998328	0.0998328	0.615942	0.0148588	25
Serpine1			24	24	48	24	24	48	4	0.564516	0.654762	0.00320697	0.1111	0.1111	0.742754	0.0140732	23
Lum			40	40	80	40	40	80	4	0.666667	0.77619	0.032394	0.173839	0.173839	0.612821	0.0226279	23
Thbs1			42	42	84	42	42	84	4	0.666667	0.785714	0.024979	0.176807	0.176807	0.566783	0.0234628	23
Tgm2			10	10	20	10	10	20	4	0.5	0.55	0.000269516	0.0467928	0.0467927	0.8	0.0070932	16
Fbln1			26	26	52	26	26	52	4	0.578512	0.671429	0.00420373	0.129883	0.129883	0.821538	0.0148619	23
Col6a3			36	36	72	36	36	72	4	0.636364	0.745238	0.00628176	0.167746	0.167746	0.707937	0.0196405	23
Notch2			3	3	6	3	3	6	4	0.448718	0.478571	0	0.0134083	0.0134083	1	0.00369734	7
Thbs2			37	37	74	37	37	74	4	0.648148	0.754762	0.00607274	0.175053	0.175053	0.723724	0.0200547	23
Vcan			23	23	46	23	23	46	4	0.56	0.647619	0.0043491	0.110012	0.110012	0.766798	0.0136476	23
Col5a2			37	37	74	37	37	74	4	0.642202	0.752381	0.00880795	0.165533	0.165533	0.65015	0.0202924	23
Fbln2			23	23	46	23	23	46	4	0.555556	0.645238	0.000829115	0.11707	0.11707	0.881423	0.0131436	23
Efemp2			19	19	38	19	19	38	4	0.534351	0.614286	0.0113193	0.0889196	0.0889196	0.730994	0.012026	22
Cdh11			14	14	28	14	14	28	4	0.522388	0.583333	0.00573464	0.0724013	0.0724013	0.835165	0.00956473	20
Loxl1			25	25	50	25	25	50	4	0.569106	0.661905	0.00239816	0.122716	0.122716	0.816667	0.0142965	23
Flna			20	20	40	20	20	40	3	0.57377	0.638095	0.10717	0.0637987	0.0637987	0.378947	0.0172821	18
Dcn			39	39	78	39	39	78	3	0.673077	0.771429	0.0433535	0.168989	0.168989	0.604588	0.0226753	23
Itgb5			33	33	66	33	33	66	3	0.630631	0.72619	0.0199993	0.141503	0.141503	0.623106	0.0191589	23
Itgb1			40	40	80	40	40	80	3	0.686275	0.780952	0.0352288	0.169265	0.169265	0.587179	0.0228552	23
Postn			43	43	86	43	43	86	4	0.673077	0.792857	0.0128405	0.189133	0.189133	0.61794	0.0233206	23
Col3a1			45	45	90	45	45	90	4	0.7	0.811905	0.0211256	0.192924	0.192924	0.584848	0.024656	23
Tpm2			9	9	18	9	9	18	4	0.479452	0.530952	0.000414204	0.0320664	0.0320664	0.805556	0.00718341	11
Fn1			50	50	100	50	50	100	3	0.76087	0.852381	0.0490086	0.201034	0.201034	0.514286	0.0278121	23
Myl9			9	9	18	9	9	18	3	0.492958	0.538095	0.000775167	0.0310053	0.0310053	0.805556	0.00734435	10
Comp			20	20	40	20	20	40	4	0.546875	0.62619	0.00327655	0.0923863	0.0923863	0.7	0.0121334	23
Nid2			21	21	42	21	21	42	4	0.542636	0.628571	0.000736042	0.108095	0.108095	0.885714	0.0121126	23
Bmp1			18	18	36	18	18	36	4	0.534351	0.609524	0.00812151	0.0861405	0.0861405	0.72549	0.0116796	22
Lama2			33	33	66	33	33	66	4	0.614035	0.721429	0.0428091	0.137774	0.137774	0.590909	0.019963	23
Ecm1			5	5	10	5	5	10	4	0.460526	0.497619	3.76435e-05	0.0243992	0.0243992	0.9	0.00454491	8
Col16a1			22	22	44	22	22	44	4	0.551181	0.638095	0.0013107	0.108812	0.108812	0.835498	0.0126608	23
Gpc1			5	5	10	5	5	10	4	0.466667	0.502381	0.00158751	0.0193702	0.0193702	0.6	0.00523351	9
Col12a1			26	26	52	26	26	52	4	0.57377	0.669048	0.00251993	0.12475	0.12475	0.766154	0.0146512	23
Sgcg			7	7	14	7	7	14	3	0.486111	0.52381	0.00300102	0.0214471	0.0214471	0.52381	0.00709559	5
Col5a3			17	17	34	17	17	34	4	0.522388	0.597619	0.00066595	0.0855775	0.0855775	0.838235	0.0102641	21
Fstl3			2	2	4	2	2	4	4	0.416667	0.445238	0	0.00805	0.00805	1	0.0031584	3
Lama3			22	22	44	22	22	44	4	0.546875	0.635714	0.00303344	0.0983926	0.0983926	0.709957	0.0129604	24
Cap2			1	1	2	1	1	2	5	0.273438	0.289048	0	6.36426e-05	6.36425e-05	0	0.00563279	0
Pfn2			3	3	6	3	3	6	4	0.374332	0.404762	0.0567288	0.00201703	0.00201703	0	0.0124346	0
Cdh6			3	3	6	3	3	6	5	0.414201	0.452143	0.000715151	0.00809188	0.00809188	0.333333	0.00428042	1
Dab2			4	4	8	4	4	8	4	0.429448	0.466667	0.00188786	0.0102166	0.0102166	0.166667	0.00520562	1
Lamc1			33	33	66	33	33	66	4	0.619469	0.72381	0.00731293	0.14897	0.14897	0.683712	0.0183551	23
Tnc			17	17	34	17	17	34	4	0.526316	0.6	0.00109588	0.0791795	0.0791795	0.757353	0.0104028	19
Itga2			27	27	54	27	27	54	3	0.603448	0.685714	0.00552327	0.129376	0.129376	0.77208	0.0154362	23
Lgals1			9	9	18	9	9	18	4	0.5	0.545238	0.00445174	0.038741	0.038741	0.638889	0.00716518	13
Emp3			3	3	6	3	3	6	4	0.411765	0.445238	0.000184035	0.00713562	0.00713562	0.333333	0.00388609	6
Sgcd			4	4	8	4	4	8	4	0.421687	0.458333	0.000127409	0.0072661	0.0072661	0.833333	0.00536287	4
Sgcb			4	4	8	4	4	8	4	0.421687	0.458333	0.000127409	0.0072661	0.0072661	0.833333	0.00536287	4
Plaur			14	14	28	14	14	28	4	0.510949	0.57619	0.00133112	0.0587303	0.0587303	0.747253	0.0091431	14
Htra1			1	1	2	1	1	2	5	0.391061	0.42119	0	0.00478039	0.00478039	0	0.00264569	2
Wipf1			1	1	2	1	1	2	5	0.273438	0.289048	0	6.36426e-05	6.36425e-05	0	0.00563279	0
