# Supplementary material for: Differential aortic aneurysm formation provoked by chemogenetic oxidative stress
Source: J Clin Invest. 2025 Mar 18;135(9):e188743. doi: 10.1172/JCI188743 (PMC12043099; doi:10.1172/JCI188743)
Supplement: Supplemental table 4 [file jci-135-188743-s169.xls]

## Sheet: gp geneset genecodis go
description	annotation_id	genes_found	input_size	term_genes	universe	pval	pval_adj	relative_enrichment	annotsbias	genes
translation	GO:0006412	27	135	287	24775	9.43645e-26	1.73064e-22	17.2648	0	Mrpl19, Mrpl30, Rps11, Mrpl49, Mrps11, Mrps10, Mrpl4, Mrps9, Mrpl32, Mrpl17, Mrpl43, Mrpl33, Mrpl47, Mrpl3, Mrpl41, Mrpl13, Mrpl22, Mrpl34, Mrps5, Mrpl23, Egfr, Mrps14, Mrps2, Mrpl16, Rpl11, Mrps15, Mrps16
apoptotic process	GO:0006915	27	135	611	24775	3.37603e-17	3.09582e-14	8.10966	0	Map2k4, Mcl1, Hras, Dynll1, Apbb1, Casp9, Atf2, Map2k6, App, Casp3, Pten, Mrpl41, Gapdh, Foxo1, Foxo3, Casp8, Becn1, Bad, Nfkb1, Map3k5, Map3k7, Mapk14, Dap3, Malt1, Itch, Map2k7, Ralb
MAPK cascade	GO:0000165	14	135	107	24775	8.07778e-16	4.93822e-13	24.0118	0	Map2k4, Mapk8, Mapk12, Atf2, Map2k6, Map2k1, Map2k3, Nfkb1, Map3k5, Map3k7, Mapk14, Smad3, Map2k2, Map2k7
mitochondrial translation	GO:0032543	10	135	39	24775	9.14251e-15	4.19184e-12	47.056	0	Mrps11, Mrpl43, Mrpl47, Mrpl23, Mrps14, Mrps2, Mrpl16, Mrps15, Mrps35, Mrps16
positive regulation of neuron apoptotic process	GO:0043525	12	135	81	24775	2.13889e-14	7.84547e-12	27.1879	0	Map2k4, Mapk8, Jun, Casp9, Atf2, Cdc42, App, Casp3, Foxo3, Ctnnb1, Map2k7, Rhoa
JNK cascade	GO:0007254	10	135	44	24775	3.48713e-14	1.0659e-11	41.7088	0	Map2k4, Mapk8, Atf2, Traf6, Mapk8ip3, Nfkb1, Map3k5, Map3k7, Smad3, Map2k7
positive regulation of apoptotic process	GO:0043065	19	135	382	24775	3.05991e-13	8.01695e-11	9.12788	0	Map2k4, Mapk8, Mcl1, Jun, Apbb1, Casp9, Map2k6, App, Casp3, Htt, Creb1, Pten, Foxo1, Foxo3, Casp8, Bad, Src, Ctnnb1, Map3k5
negative regulation of apoptotic process	GO:0043066	23	135	635	24775	6.11917e-13	1.38604e-10	6.64713	0	Mapk8, Mcl1, Jun, Med1, Rela, Hspa1b, Gstp1, Casp3, Htt, Pten, Foxo1, Hspa1a, Becn1, Prkce, Src, Ctnnb1, Mapk8ip3, Egfr, Nfkb1, Ncoa3, Sod2, Smad3, Itch
positive regulation of protein phosphorylation	GO:0001934	16	135	253	24775	6.80174e-13	1.38604e-10	11.6059	0	Map2k4, Hras, Rapgef3, Atf2, Map2k6, App, Rac1, Hspa2, Crkl, Map2k3, Egfr, Map3k5, Map2k7, Kras, Ralb, Hsp90aa1
positive regulation of gene expression	GO:0010628	22	135	586	24775	1.01321e-12	1.85823e-10	6.88977	0	Mapk8, Hras, Med1, Rela, Hspa1b, Hspa8, Atf2, App, Stat3, Pten, Hspa1a, Map2k1, Src, Ctnnb1, Nfkb1, Ncoa3, Rpl11, Mapk14, Smad3, Sp1, Kras, Nfatc1
positive regulation of MAPK cascade	GO:0043410	14	135	195	24775	3.62853e-12	6.04974e-10	13.1757	0	Hras, Cdc42, Map2k6, App, Crkl, Prkce, Map2k1, Ctnnb1, Map2k3, Mapk8ip3, Egfr, Map3k5, Map3k7, Map2k2
axo-dendritic transport	GO:0008088	6	135	10	24775	4.82734e-12	7.37778e-10	110.111	0	Klc3, Klc2, Hspa8, App, Htt, Klc1
protein phosphorylation	GO:0006468	22	135	651	24775	7.98924e-12	1.1271e-09	6.20185	0	Map2k4, Mapk8, Mapk12, Cdc42, Pik3c3, Map2k6, App, Creb1, Prkcq, Becn1, Mapkapk3, Prkce, Map2k1, Src, Map2k3, Mapkapk2, Egfr, Map3k5, Map3k7, Mapk14, Map2k2, Map2k7
positive regulation of transcription, DNA-templated	GO:0045893	23	135	736	24775	1.23273e-11	1.61488e-09	5.73495	0	Fosl2, Jun, Med1, Esr1, Apbb1, Rela, Stat3, Creb1, Foxo1, Foxo3, Smad4, Map2k1, Src, Ctnnb1, Map2k3, Egfr, Nfkb1, Map3k5, Smad3, Map2k2, Sp1, Map2k7, Nfatc1
stress-activated MAPK cascade	GO:0051403	6	135	15	24775	1.12507e-10	1.37559e-08	73.4074	0	Mapk8, Map2k6, Map3k5, Map3k7, Mapk14, Map2k7
response to estradiol	GO:0032355	10	135	107	24775	3.69616e-10	4.23672e-08	17.1513	0	Fosl2, Esr1, Casp9, Hspa8, Gstp1, Casp3, Stat3, Bad, Ctnnb1, Egfr
positive regulation of ERK1 and ERK2 cascade	GO:0070374	13	135	236	24775	5.98659e-10	6.45848e-08	10.1091	0	Hras, Gnai2, Jun, Esr1, App, Pten, Crkl, Map2k1, Src, Egfr, Rap1a, Map2k7, Rap1b
positive regulation of DNA replication	GO:0045740	7	135	38	24775	1.33667e-09	1.36192e-07	33.806	0	Map2k4, Mapk8, Hras, Jun, Cdc42, Rac1, Egfr
p38MAPK cascade	GO:0038066	5	135	11	24775	2.00662e-09	1.93692e-07	83.4175	0	Atf2, Map2k3, Mapkapk2, Map3k5, Mapk14
phosphorylation	GO:0016310	19	135	674	24775	4.83268e-09	4.0287e-07	5.17337	0	Map2k4, Mapk8, Mapk12, Pik3c3, Map2k6, Stat3, Prkcq, Mapkapk3, Prkce, Map2k1, Src, Map2k3, Mapkapk2, Egfr, Map3k5, Map3k7, Mapk14, Map2k2, Map2k7
cell population proliferation	GO:0008283	11	135	180	24775	4.49255e-09	4.0287e-07	11.215	0	Gnb1, Gnai2, Gng2, Rac1, Stat3, Smad4, Bad, Map2k1, Src, Ctnnb1, Rap1b
positive regulation of transcription by RNA polymerase II	GO:0045944	26	135	1271	24775	4.75142e-09	4.0287e-07	3.75412	0	Hras, Fosl2, Jun, Med1, Esr1, Rapgef3, Apbb1, Jund, Rela, Atf2, App, Traf6, Stat3, Creb1, Foxo1, Foxo3, Carm1, Smad4, Ctnnb1, Egfr, Nfkb1, Ncoa3, Mapk14, Smad3, Sp1, Nfatc1
small GTPase mediated signal transduction	GO:0007264	9	135	106	24775	6.79742e-09	5.4202e-07	15.5818	0	Hras, Rac3, Rapgef3, Cdc42, Rac1, Rac2, Rap1a, Rap1b, Rhoa
positive regulation of JNK cascade	GO:0046330	9	135	108	24775	8.02247e-09	6.13051e-07	15.2932	0	Map2k4, Hras, Cdc42, App, Traf6, Mapk8ip3, Map3k5, Map3k7, Map2k7
positive regulation of erythrocyte differentiation	GO:0045648	6	135	30	24775	1.24819e-08	9.04057e-07	36.7037	0	Med1, Hspa1b, Stat3, Hspa1a, Foxo3, Mapk14
protein refolding	GO:0042026	5	135	15	24775	1.28165e-08	9.04057e-07	61.1728	0	Hspa1b, Hspa8, Hspa1a, Hspa2, Hsp90aa1
positive regulation of NF-kappaB transcription factor activity	GO:0051092	10	135	158	24775	1.66232e-08	1.12915e-06	11.6151	0	Rela, Hspa1b, App, Traf6, Stat3, Prkcq, Hspa1a, Carm1, Malt1, Kras
response to xenobiotic stimulus	GO:0009410	13	135	313	24775	1.79482e-08	1.17561e-06	7.62217	0	Jun, Hspa8, Map2k6, Casp3, Creb1, Foxo3, Becn1, Bad, Src, Ctnnb1, Sod2, Rhoa, Hsp90aa1
response to heat	GO:0009408	7	135	58	24775	2.90902e-08	1.8397e-06	22.1488	0	Mapk8, Hspa1b, Hspa8, Hspa1a, Hspa2, Map2k7, Hsp90aa1
heart development	GO:0007507	12	135	289	24775	6.52855e-08	3.99112e-06	7.62015	0	Med1, Atf2, Casp3, Pten, Casp8, Crkl, Map2k1, Ctnnb1, Map2k3, Sod2, Map2k2, Nfatc1
positive regulation of miRNA transcription	GO:1902895	7	135	70	24775	1.09855e-07	6.32978e-06	18.3519	0	Jun, Rela, Stat3, Foxo3, Smad4, Nfkb1, Smad3
protein stabilization	GO:0050821	10	135	193	24775	1.10443e-07	6.32978e-06	9.50873	0	Apbb1, Hspa1b, Creb1, Pten, Gapdh, Hspa1a, Mapk8ip3, Rpl11, Smad3, Hsp90aa1
liver development	GO:0001889	8	135	106	24775	1.21461e-07	6.7503e-06	13.8505	0	Jun, Med1, Rela, Atf2, Egfr, Sod2, Smad3, Sp1
Ras protein signal transduction	GO:0007265	7	135	74	24775	1.61957e-07	8.73614e-06	17.3599	0	Hras, Jun, Rapgef3, Rala, Nras, Kras, Ralb
cellular response to mechanical stimulus	GO:0071260	8	135	111	24775	1.73819e-07	9.1081e-06	13.2266	0	Map2k4, Mapk8, Rac1, Casp8, Bad, Ctnnb1, Egfr, Nfkb1
positive regulation of superoxide anion generation	GO:0032930	5	135	25	24775	2.17042e-07	1.10571e-05	36.7037	0	Gnai2, Gstp1, App, Egfr, Gnai3
regulation of apoptotic process	GO:0042981	10	135	210	24775	2.42269e-07	1.20087e-05	8.73898	0	Mcl1, Esr1, Casp9, Traf6, Creb1, Casp8, Bad, Ctnnb1, Malt1, Hsp90aa1
response to cytokine	GO:0034097	7	135	79	24775	2.55049e-07	1.23095e-05	16.2611	0	Mcl1, Jun, Rela, Stat3, Mapkapk3, Ctnnb1, Mapkapk2
cellular response to lipopolysaccharide	GO:0071222	11	135	276	24775	3.5505e-07	1.66964e-05	7.31414	0	Mapk8, Rela, Gstp1, Traf6, Src, Map2k3, Nfkb1, Mapk14, Malt1, Map2k7, Rhoa
aging	GO:0007568	9	135	169	24775	3.86993e-07	1.77436e-05	9.77318	0	Jun, Casp9, Jund, Hspa8, Foxo3, Becn1, Smad4, Gnao1, Sod2
bone resorption	GO:0045453	5	135	29	24775	4.76713e-07	2.13242e-05	31.6411	0	Traf6, Rac1, Rac2, Src, Ctnnb1
transforming growth factor beta receptor signaling pathway	GO:0007179	7	135	88	24775	5.36303e-07	2.32466e-05	14.5981	0	Jun, Stat3, Creb1, Smad4, Src, Map3k7, Smad3
response to hydrogen peroxide	GO:0042542	6	135	55	24775	5.45041e-07	2.32466e-05	20.0202	0	Mapk8, Jun, Casp3, Bad, Src, Sod2
positive regulation of JUN kinase activity	GO:0043507	6	135	56	24775	6.07728e-07	2.53312e-05	19.6627	0	Map2k4, Traf6, Mapk8ip3, Map3k5, Map3k7, Map2k7
positive regulation of miRNA metabolic process	GO:2000630	3	135	4	24775	6.30409e-07	2.56927e-05	137.639	0	Hras, Rela, Nfkb1
negative regulation of cell population proliferation	GO:0008285	13	135	431	24775	7.15399e-07	2.85226e-05	5.53536	0	Hras, Jun, Hspa1b, App, Stat3, Pten, Hspa1a, Becn1, Smad4, Map2k1, Ctnnb1, Sod2, Smad3
positive regulation of stress fiber assembly	GO:0051496	6	135	58	24775	7.5087e-07	2.92999e-05	18.9847	0	Rapgef3, Cdc42, Rac1, Prkcq, Smad3, Rhoa
peptidyl-tyrosine phosphorylation	GO:0018108	8	135	138	24775	9.23575e-07	3.52883e-05	10.6388	0	Map2k4, Map2k6, Map2k1, Src, Map2k3, Egfr, Map2k2, Map2k7
intracellular signal transduction	GO:0035556	13	135	446	24775	1.04806e-06	3.92273e-05	5.34919	0	Mapk8, Rapgef3, Mapk12, Casp3, Prkcq, Smad4, Mapkapk3, Prkce, Src, Mapkapk2, Egfr, Mapk14, Nfatc1
response to organic cyclic compound	GO:0014070	8	135	143	24775	1.20902e-06	4.4347e-05	10.2668	0	Jun, Casp9, Jund, Atf2, Casp3, Bad, Egfr, Nfkb1
positive regulation of I-kappaB kinase/NF-kappaB signaling	GO:0043123	8	135	145	24775	1.34261e-06	4.82814e-05	10.1252	0	Rela, Traf6, Gapdh, Casp8, Prkce, Ctnnb1, Map3k7, Rhoa
dopamine receptor signaling pathway	GO:0007212	4	135	16	24775	1.45851e-06	5.14404e-05	45.8796	0	Gnb5, Htt, Gnao1, Gnai3
positive regulation of cell migration	GO:0030335	10	135	261	24775	1.75976e-06	6.08943e-05	7.03136	0	Mapk8, Hras, Gnai2, Stat3, Irs1, Map2k1, Egfr, Irs2, Sod2, Smad3
cellular response to hydrogen peroxide	GO:0070301	6	135	71	24775	2.50729e-06	8.51549e-05	15.5086	0	Mapk8, Rela, Foxo1, Becn1, Src, Map3k5
cellular response to insulin stimulus	GO:0032869	7	135	112	24775	2.74617e-06	9.15721e-05	11.4699	0	Gstp1, Pten, Foxo1, Irs1, Src, Irs2, Sp1
transcription by RNA polymerase II	GO:0006366	7	135	113	24775	2.91433e-06	9.54444e-05	11.3684	0	Fosl2, Jun, Med1, Jund, Stat3, Creb1, Smad3
response to muscle stretch	GO:0035994	4	135	19	24775	3.06695e-06	9.86805e-05	38.6355	0	Jun, Rela, Nfkb1, Mapk14
cellular response to organic cyclic compound	GO:0071407	6	135	78	24775	4.35854e-06	0.00013782	14.1168	0	Casp9, Casp3, Stat3, Nfkb1, Rap1a, Rap1b
mRNA transcription by RNA polymerase II	GO:0042789	5	135	45	24775	4.57322e-06	0.000142157	20.3909	0	Med1, Atf2, Stat3, Creb1, Sp1
regulation of transcription, DNA-templated	GO:0006355	22	135	1373	24775	5.04941e-06	0.000148716	2.94057	0	Mapk8, Fosl2, Jun, Med1, Esr1, Apbb1, Jund, Rela, Atf2, Stat3, Creb1, Foxo1, Prkcq, Foxo3, Carm1, Smad4, Nfkb1, Ncoa3, Mapk14, Smad3, Sp1, Nfatc1
peptidyl-serine phosphorylation	GO:0018105	8	135	173	24775	5.01245e-06	0.000148716	8.48641	0	Mapk8, Mapk12, Prkcq, Mapkapk3, Prkce, Src, Mapkapk2, Mapk14
cellular response to epidermal growth factor stimulus	GO:0071364	5	135	46	24775	5.10858e-06	0.000148716	19.9477	0	Med1, Gstp1, Becn1, Egfr, Dusp3
positive regulation of MAP kinase activity	GO:0043406	6	135	80	24775	5.05399e-06	0.000148716	13.7639	0	Hras, Map2k6, App, Src, Egfr, Kras
positive regulation of cell population proliferation	GO:0008284	14	135	601	24775	5.42253e-06	0.000153781	4.27497	0	Hras, Gnai2, Jun, Med1, Rela, Stat3, Pten, Carm1, Crkl, Rac2, Ctnnb1, Egfr, Irs2, Kras
trachea formation	GO:0060440	3	135	7	24775	5.45024e-06	0.000153781	78.6508	0	Map2k1, Ctnnb1, Map2k2
positive regulation of cardiac muscle cell apoptotic process	GO:0010666	4	135	22	24775	5.71514e-06	0.000156441	33.367	0	Mapk8, Pten, Smad4, Map3k5
cellular response to unfolded protein	GO:0034620	4	135	22	24775	5.71514e-06	0.000156441	33.367	0	Hspa1b, Hspa8, Hspa1a, Hspa2
positive regulation of DNA-binding transcription factor activity	GO:0051091	7	135	126	24775	6.00833e-06	0.000162048	10.1955	0	Esr1, Atf2, App, Traf6, Pten, Ctnnb1, Ncoa3
positive regulation of nitric oxide biosynthetic process	GO:0045429	5	135	48	24775	6.326e-06	0.000168143	19.1165	0	Esr1, App, Sod2, Smad3, Hsp90aa1
cortical cytoskeleton organization	GO:0030865	4	135	23	24775	6.88913e-06	0.000176219	31.9163	0	Rac3, Rac1, Rac2, Rhoa
cellular response to virus	GO:0098586	5	135	49	24775	7.01417e-06	0.000176219	18.7264	0	Atf2, Nfkb1, Mapk14, Smad3, Hsp90aa1
response to osmotic stress	GO:0006970	4	135	23	24775	6.88913e-06	0.000176219	31.9163	0	Mapk8, Atf2, Egfr, Map2k7
establishment or maintenance of cell polarity	GO:0007163	5	135	49	24775	7.01417e-06	0.000176219	18.7264	0	Rac3, Cdc42, Rac1, Rac2, Rhoa
ATP metabolic process	GO:0046034	5	135	50	24775	7.75958e-06	0.000192312	18.3519	0	Hspa1b, Hspa8, Hspa1a, Bad, Kif5c
T-helper 1 type immune response	GO:0042088	3	135	8	24775	8.68557e-06	0.000201637	68.8194	0	Hras, Traf6, Nras
anterograde axonal protein transport	GO:0099641	3	135	8	24775	8.68557e-06	0.000201637	68.8194	0	Kif5b, Mapk8ip3, Kif5c
cellular response to nicotine	GO:0071316	3	135	8	24775	8.68557e-06	0.000201637	68.8194	0	Rela, Bad, Nfkb1
response to lipopolysaccharide	GO:0032496	8	135	186	24775	8.53412e-06	0.000201637	7.89327	0	Jun, Casp9, Jund, Casp3, Mapkapk3, Mapkapk2, Sod2, Mapk14
regulation of early endosome to late endosome transport	GO:2000641	3	135	8	24775	8.68557e-06	0.000201637	68.8194	0	Map2k1, Src, Map2k2
response to oxidative stress	GO:0006979	7	135	138	24775	1.09225e-05	0.000250399	9.30891	0	Mapk8, App, Pxdn, Map2k1, Egfr, Nfkb1, Sod2
forebrain development	GO:0030900	6	135	92	24775	1.13689e-05	0.000257415	11.9686	0	Hspa8, App, Rac1, Src, Ctnnb1, Mapk8ip3
signal transduction	GO:0007165	31	135	2530	24775	1.21961e-05	0.000272775	2.24865	0	Gnb1, Mapk8, Hras, Gnai2, Gng5, Gnai1, Gnb5, Gnb2, Gng2, Gng11, Traf6, Gng12, Rala, Stat3, Irs1, Gng3, Crkl, Gnb3, Gnao1, Egfr, Nfkb1, Gnai3, Irs2, Map3k7, Rap1a, Nras, Gng7, Gnb4, Kras, Ralb, Rap1b
cell projection assembly	GO:0030031	4	135	27	24775	1.34249e-05	0.000296641	27.1879	0	Rac3, Cdc42, Rac1, Rac2
positive regulation of cysteine-type endopeptidase activity involved in apoptotic process	GO:0043280	5	135	57	24775	1.48732e-05	0.000324732	16.0981	0	App, Bad, Map3k5, Malt1, Rhoa
negative regulation of vascular associated smooth muscle cell proliferation	GO:1904706	4	135	28	24775	1.55963e-05	0.000336513	26.2169	0	Gstp1, Pten, Sod2, Rhoa
intracellular steroid hormone receptor signaling pathway	GO:0030518	3	135	10	24775	1.84637e-05	0.000376248	55.0556	0	Med1, Esr1, Carm1
positive regulation of transcription from RNA polymerase II promoter involved in cellular response to chemical stimulus	GO:1901522	3	135	10	24775	1.84637e-05	0.000376248	55.0556	0	Jun, Rela, Atf2
regulation of axon regeneration	GO:0048679	3	135	10	24775	1.84637e-05	0.000376248	55.0556	0	Pten, Map2k1, Map2k2
negative regulation of inclusion body assembly	GO:0090084	3	135	10	24775	1.84637e-05	0.000376248	55.0556	0	Hspa1b, Hspa1a, Hspa2
cellular response to vascular endothelial growth factor stimulus	GO:0035924	4	135	29	24775	1.80154e-05	0.000376248	25.3129	0	Rela, Map2k3, Mapkapk2, Mapk14
positive regulation of lamellipodium assembly	GO:0010592	4	135	30	24775	2.06994e-05	0.000412638	24.4691	0	Cdc42, Rac1, Rac2, Hsp90aa1
regulation of cell population proliferation	GO:0042127	8	135	210	24775	2.05634e-05	0.000412638	6.99118	0	Hras, Jun, Jund, Stat3, Foxo1, Smad4, Ctnnb1, Egfr
cellular response to cadmium ion	GO:0071276	4	135	31	24775	2.36658e-05	0.0004667	23.6798	0	Mapk8, Jun, Hspa8, Egfr
positive regulation of interleukin-1 beta production	GO:0032731	5	135	63	24775	2.43228e-05	0.000474553	14.565	0	App, Stat3, Casp8, Malt1, Smad3
Rap protein signal transduction	GO:0032486	3	135	11	24775	2.52862e-05	0.000478093	50.0505	0	Rapgef3, Rap1a, Rap1b
positive regulation of T cell cytokine production	GO:0002726	3	135	11	24775	2.52862e-05	0.000478093	50.0505	0	Traf6, Map3k7, Malt1
regulation of stress-activated MAPK cascade	GO:0032872	3	135	11	24775	2.52862e-05	0.000478093	50.0505	0	Gstp1, Map2k1, Map2k2
chaperone cofactor-dependent protein refolding	GO:0051085	4	135	32	24775	2.69327e-05	0.000504026	22.9398	0	Hspa1b, Hspa8, Hspa1a, Hspa2
cerebral cortex GABAergic interneuron development	GO:0021894	2	135	2	24775	2.94733e-05	0.000535188	183.519	0	Rac3, Rac1
leukocyte apoptotic process	GO:0071887	2	135	2	24775	2.94733e-05	0.000535188	183.519	0	Casp9, Casp3
positive regulation of transforming growth factor beta3 production	GO:0032916	2	135	2	24775	2.94733e-05	0.000535188	183.519	0	Creb1, Smad3
positive regulation of protein serine/threonine kinase activity	GO:0071902	5	135	66	24775	3.05238e-05	0.00054883	13.9029	0	Map2k1, Src, Map2k2, Ralb, Rhoa
positive regulation of leukocyte adhesion to vascular endothelial cell	GO:1904996	3	135	12	24775	3.35805e-05	0.000592179	45.8796	0	Rela, Traf6, Rhoa
positive regulation of production of miRNAs involved in gene silencing by miRNA	GO:1903800	3	135	12	24775	3.35805e-05	0.000592179	45.8796	0	Map2k1, Egfr, Map2k2
positive regulation of phosphatidylinositol 3-kinase activity	GO:0043552	4	135	34	24775	3.44418e-05	0.000595908	21.5904	0	Cdc42, Rac1, Irs1, Src
positive regulation of telomerase activity	GO:0051973	4	135	34	24775	3.44418e-05	0.000595908	21.5904	0	Prkcq, Ctnnb1, Map2k7, Hsp90aa1
negative regulation of cell death	GO:0060548	6	135	112	24775	3.48975e-05	0.00059815	9.83135	0	Hspa1b, Stat3, Hspa1a, Becn1, Smad4, Rhoa
positive regulation of neuron differentiation	GO:0045666	6	135	113	24775	3.6691e-05	0.000623067	9.74435	0	Hspa1b, App, Pten, Hspa1a, Mapk8ip3, Rhoa
positive regulation of fibroblast proliferation	GO:0048146	5	135	69	24775	3.78863e-05	0.000631668	13.2984	0	Fosl2, Jun, Esr1, Egfr, Nras
positive regulation of NIK/NF-kappaB signaling	GO:1901224	5	135	69	24775	3.78863e-05	0.000631668	13.2984	0	Rela, App, Traf6, Egfr, Rhoa
response to interleukin-1	GO:0070555	4	135	36	24775	4.33789e-05	0.000699503	20.3909	0	Rela, App, Traf6, Src
regulation of transcription by RNA polymerase II	GO:0006357	22	135	1577	24775	4.29367e-05	0.000699503	2.56018	0	Hras, Fosl2, Jun, Med1, Esr1, Jund, Rela, Atf2, App, Stat3, Creb1, Foxo1, Foxo3, Smad4, Ctnnb1, Nfkb1, Sod2, Mapk14, Smad3, Sp1, Nfatc1, Rhoa
positive regulation of podosome assembly	GO:0071803	3	135	13	24775	4.34806e-05	0.000699503	42.3504	0	Mapk8, Src, Rhoa
locomotory behavior	GO:0007626	6	135	116	24775	4.25194e-05	0.000699503	9.49234	0	App, Htt, Pten, Gnao1, Sod2, Gng7
osteoclast differentiation	GO:0030316	4	135	37	24775	4.84321e-05	0.000772387	19.8398	0	Traf6, Ctnnb1, Mapk14, Nfatc1
visual learning	GO:0008542	5	135	73	24775	4.97607e-05	0.000786733	12.5698	0	Apbb1, App, Htt, Creb1, Kras
cellular response to hypoxia	GO:0071456	6	135	120	24775	5.14212e-05	0.000806038	9.17593	0	Gnb1, Pten, Foxo3, Bad, Prkce, Src
regulation of cell cycle	GO:0051726	9	135	310	24775	5.27351e-05	0.000819628	5.32796	0	Hras, Jun, Jund, Hspa8, Stat3, Pten, Map2k1, Nras, Smad3
cell cycle	GO:0007049	13	135	645	24775	5.35595e-05	0.000823804	3.69882	0	Gnai2, Gnai1, Mapk12, H2ax, Pik3c3, Rala, Mrpl41, Becn1, Prkce, Src, Gnai3, Ralb, Rhoa
positive regulation of vascular associated smooth muscle cell proliferation	GO:1904707	4	135	38	24775	5.39021e-05	0.000823804	19.3177	0	Gnai2, Jun, Gnai3, Map3k5
regulation of neural precursor cell proliferation	GO:2000177	3	135	14	24775	5.51183e-05	0.000828581	39.3254	0	Foxo1, Foxo3, Rhoa
interleukin-6-mediated signaling pathway	GO:0070102	3	135	14	24775	5.51183e-05	0.000828581	39.3254	0	Stat3, Smad4, Src
negative regulation of protein catabolic process	GO:0042177	4	135	39	24775	5.98095e-05	0.000877526	18.8224	0	Rela, Smad4, Egfr, Smad3
cellular response to reactive oxygen species	GO:0034614	4	135	39	24775	5.98095e-05	0.000877526	18.8224	0	Mapk8, Jun, Src, Egfr
positive regulation of interleukin-2 production	GO:0032743	4	135	39	24775	5.98095e-05	0.000877526	18.8224	0	Traf6, Prkcq, Map3k7, Malt1
learning or memory	GO:0007611	5	135	78	24775	6.84326e-05	0.000988232	11.764	0	App, Casp3, Htt, Pten, Egfr
negative regulation of neuron death	GO:1901215	5	135	78	24775	6.84326e-05	0.000988232	11.764	0	Esr1, App, Stat3, Creb1, Ctnnb1
negative regulation of apoptotic signaling pathway	GO:2001234	4	135	41	24775	7.30208e-05	0.00104625	17.9042	0	Gnai2, Ctnnb1, Gnai3, Map3k7
negative regulation of neuron differentiation	GO:0045665	5	135	80	24775	7.72515e-05	0.00109829	11.4699	0	Med1, Apbb1, App, Foxo3, Rhoa
glial cell apoptotic process	GO:0034349	2	135	3	24775	8.81034e-05	0.00115591	122.346	0	Casp9, Casp3
cellular response to sorbitol	GO:0072709	2	135	3	24775	8.81034e-05	0.00115591	122.346	0	Map2k6, Map2k3
engulfment of apoptotic cell	GO:0043652	3	135	16	24775	8.41228e-05	0.00115591	34.4097	0	Rac1, Becn1, Rac2
postsynapse to nucleus signaling pathway	GO:0099527	3	135	16	24775	8.41228e-05	0.00115591	34.4097	0	Rela, Stat3, Htt
epithelial cell proliferation involved in lung morphogenesis	GO:0060502	2	135	3	24775	8.81034e-05	0.00115591	122.346	0	Map2k1, Map2k2
positive regulation of glucose import	GO:0046326	4	135	43	24775	8.82377e-05	0.00115591	17.0715	0	Irs1, Irs2, Rap1a, Mapk14
cellular response to anisomycin	GO:0072740	2	135	3	24775	8.81034e-05	0.00115591	122.346	0	Jun, Atf2
positive regulation of cyclase activity	GO:0031281	2	135	3	24775	8.81034e-05	0.00115591	122.346	0	Mapk8, Mapk14
regulation of respiratory burst	GO:0060263	2	135	3	24775	8.81034e-05	0.00115591	122.346	0	Rac1, Rac2
positive regulation of determination of dorsal identity	GO:2000017	2	135	3	24775	8.81034e-05	0.00115591	122.346	0	Mapk8, Ctnnb1
regulation of neurotransmitter receptor localization to postsynaptic specialization membrane	GO:0098696	3	135	16	24775	8.41228e-05	0.00115591	34.4097	0	Hras, Map2k1, Rap1a
negative regulation of extrinsic apoptotic signaling pathway	GO:2001237	4	135	44	24775	9.66531e-05	0.00124832	16.6835	0	Rela, Gstp1, Htt, Src
positive regulation of substrate adhesion-dependent cell spreading	GO:1900026	4	135	44	24775	9.66531e-05	0.00124832	16.6835	0	Rac3, Cdc42, Rac1, Crkl
negative regulation of transcription by RNA polymerase II	GO:0000122	16	135	990	24775	0.00010054	0.00128944	2.96596	0	Jun, Med1, Esr1, Apbb1, Jund, Rela, Atf2, App, Traf6, Foxo1, Foxo3, Smad4, Ctnnb1, Nfkb1, Smad3, Nfatc1
execution phase of apoptosis	GO:0097194	3	135	17	24775	0.000101742	0.0012958	32.3856	0	Casp9, Casp3, Casp8
response to hypoxia	GO:0001666	7	135	196	24775	0.000102721	0.00129925	6.55423	0	Fosl2, Casp3, Becn1, Smad4, Bad, Sod2, Smad3
extrinsic apoptotic signaling pathway	GO:0097191	4	135	45	24775	0.000105637	0.00132697	16.3128	0	Casp3, Casp8, Bad, Smad3
activation of NF-kappaB-inducing kinase activity	GO:0007250	3	135	18	24775	0.000121604	0.00150691	30.5864	0	Traf6, Map3k7, Malt1
cellular response to hepatocyte growth factor stimulus	GO:0035729	3	135	18	24775	0.000121604	0.00150691	30.5864	0	Med1, Rela, Creb1
angiogenesis	GO:0001525	8	135	271	24775	0.000123637	0.00152182	5.41752	0	Jun, Med1, Rapgef3, Pten, Casp8, Becn1, Map3k7, Mapk14
neuron migration	GO:0001764	6	135	142	24775	0.000130627	0.00159714	7.7543	0	Mapk8, Apbb1, Rac1, Crkl, Ctnnb1, Hsp90aa1
synaptic vesicle transport	GO:0048489	3	135	19	24775	0.00014383	0.00173542	28.9766	0	Kif5b, Ctnnb1, Kif5c
vesicle transport along microtubule	GO:0047496	3	135	19	24775	0.00014383	0.00173542	28.9766	0	Htt, Kif5b, Map2k1
negative regulation of I-kappaB kinase/NF-kappaB signaling	GO:0043124	4	135	49	24775	0.000147708	0.00177057	14.9811	0	Esr1, Gstp1, Casp8, Rhoa
osteoblast differentiation	GO:0001649	5	135	93	24775	0.000157827	0.00187958	9.86659	0	Map2k6, Smad4, Map3k7, Mapk14, Smad3
response to UV	GO:0009411	4	135	50	24775	0.000159878	0.00189172	14.6815	0	Mapk8, Casp9, Casp3, Map2k7
positive regulation of glucose metabolic process	GO:0010907	3	135	20	24775	0.000168538	0.00195632	27.5278	0	Irs1, Src, Irs2
uterus development	GO:0060065	3	135	20	24775	0.000168538	0.00195632	27.5278	0	Esr1, Smad4, Src
positive regulation of amyloid-beta formation	GO:1902004	3	135	20	24775	0.000168538	0.00195632	27.5278	0	Rela, Casp3, Sp1
mammary gland branching involved in pregnancy	GO:0060745	2	135	4	24775	0.000175576	0.0019877	91.7593	0	Med1, Esr1
regulation of Golgi inheritance	GO:0090170	2	135	4	24775	0.000175576	0.0019877	91.7593	0	Map2k1, Map2k2
cellular response to biotic stimulus	GO:0071216	2	135	4	24775	0.000175576	0.0019877	91.7593	0	Mapk8, Rela
regulation of transforming growth factor beta2 production	GO:0032909	2	135	4	24775	0.000175576	0.0019877	91.7593	0	Smad4, Smad3
cellular response to cytokine stimulus	GO:0071345	4	135	52	24775	0.000186366	0.0020969	14.1168	0	Traf6, Stat3, Nfkb1, Rhoa
T cell receptor signaling pathway	GO:0050852	5	135	97	24775	0.000192339	0.00213788	9.45972	0	Hras, Traf6, Crkl, Nras, Malt1
response to nutrient levels	GO:0031667	5	135	97	24775	0.000192339	0.00213788	9.45972	0	Gstp1, Foxo3, Becn1, Src, Sod2
establishment of endothelial barrier	GO:0061028	3	135	21	24775	0.000195845	0.00215078	26.2169	0	Rapgef3, Rap1a, Rap1b
striated muscle cell differentiation	GO:0051146	3	135	21	24775	0.000195845	0.00215078	26.2169	0	Casp3, Mapk14, Kras
positive regulation of neuron death	GO:1901216	4	135	53	24775	0.000200732	0.00217836	13.8505	0	App, Casp8, Bad, Map3k5
cellular response to heat	GO:0034605	4	135	53	24775	0.000200732	0.00217836	13.8505	0	Hspa1b, Hspa8, Hspa1a, Hsp90aa1
activation of cysteine-type endopeptidase activity	GO:0097202	3	135	22	24775	0.000225866	0.00238067	25.0253	0	Casp9, Casp8, Bad
positive regulation of actin cytoskeleton reorganization	GO:2000251	3	135	22	24775	0.000225866	0.00238067	25.0253	0	Hras, Rapgef3, Cdc42
positive regulation of nitric-oxide synthase biosynthetic process	GO:0051770	3	135	22	24775	0.000225866	0.00238067	25.0253	0	Map2k4, Map2k6, Map2k3
cellular senescence	GO:0090398	3	135	22	24775	0.000225866	0.00238067	25.0253	0	Hras, H2ax, Map2k1
regulation of protein ubiquitination	GO:0031396	3	135	22	24775	0.000225866	0.00238067	25.0253	0	Hspa1b, Hspa1a, Hsp90aa1
adenylate cyclase-modulating G protein-coupled receptor signaling pathway	GO:0007188	4	135	55	24775	0.000231834	0.00241582	13.3468	0	Gnai2, Gnai1, Gnao1, Gnai3
intrinsic apoptotic signaling pathway in response to DNA damage	GO:0008630	4	135	55	24775	0.000231834	0.00241582	13.3468	0	Mcl1, Casp9, Bad, Sod2
negative regulation of gene expression	GO:0010629	9	135	382	24775	0.00025433	0.00263527	4.32373	0	Hras, Esr1, App, Creb1, Crkl, Map2k1, Ctnnb1, Nfkb1, Map2k2
thymus development	GO:0048538	4	135	57	24775	0.000266261	0.00272806	12.8785	0	Crkl, Map2k1, Ctnnb1, Map2k2
response to ischemia	GO:0002931	4	135	57	24775	0.000266261	0.00272806	12.8785	0	Casp9, Map2k6, Map2k3, Map3k5
stress granule disassembly	GO:0035617	2	135	5	24775	0.000291581	0.00279846	73.4074	0	Kif5b, Klc1
release of cytochrome c from mitochondria	GO:0001836	3	135	24	24775	0.000294495	0.00279846	22.9398	0	Jun, Bad, Sod2
epithelial cell proliferation involved in mammary gland duct elongation	GO:0060750	2	135	5	24775	0.000291581	0.00279846	73.4074	0	Med1, Esr1
negative regulation of synaptic vesicle exocytosis	GO:2000301	2	135	5	24775	0.000291581	0.00279846	73.4074	0	Rap1a, Rap1b
cellular heat acclimation	GO:0070370	2	135	5	24775	0.000291581	0.00279846	73.4074	0	Hspa1b, Hspa1a
anterograde dendritic transport of neurotransmitter receptor complex	GO:0098971	2	135	5	24775	0.000291581	0.00279846	73.4074	0	Kif5b, Kif5c
regulation of neuron maturation	GO:0014041	2	135	5	24775	0.000291581	0.00279846	73.4074	0	Rac3, Rac1
positive regulation of ovarian follicle development	GO:2000386	2	135	5	24775	0.000291581	0.00279846	73.4074	0	Rac1, Src
antral ovarian follicle growth	GO:0001547	2	135	5	24775	0.000291581	0.00279846	73.4074	0	Esr1, Foxo3
regulation of neutrophil migration	GO:1902622	2	135	5	24775	0.000291581	0.00279846	73.4074	0	Rac1, Rac2
regulation of binding	GO:0051098	2	135	5	24775	0.000291581	0.00279846	73.4074	0	Smad4, Smad3
response to cobalt ion	GO:0032025	2	135	5	24775	0.000291581	0.00279846	73.4074	0	Casp9, Casp3
positive regulation of NAD(P)H oxidase activity	GO:0033864	2	135	5	24775	0.000291581	0.00279846	73.4074	0	Gnai2, Gnai3
positive regulation of proteolysis	GO:0045862	3	135	24	24775	0.000294495	0.00279846	22.9398	0	Hspa8, Casp8, Bad
cell division	GO:0051301	9	135	393	24775	0.000313147	0.00296037	4.20271	0	Gnai2, Gnai1, Pik3c3, Rala, Becn1, Prkce, Gnai3, Ralb, Rhoa
positive regulation of insulin receptor signaling pathway	GO:0046628	3	135	25	24775	0.000333322	0.00313494	22.0222	0	Gnai2, Irs1, Src
cellular response to cAMP	GO:0071320	4	135	61	24775	0.000345894	0.00322015	12.034	0	Rapgef3, App, Rap1a, Rap1b
response to mechanical stimulus	GO:0009612	4	135	61	24775	0.000345894	0.00322015	12.034	0	Mapk8, Jun, Jund, Src
response to organic substance	GO:0010033	5	135	111	24775	0.000359953	0.00333411	8.2666	0	Jun, Rela, Casp3, Creb1, Bad
positive regulation of interleukin-8 production	GO:0032757	4	135	62	24775	0.000368198	0.00339334	11.8399	0	Rela, Hspa1b, Stat3, Hspa1a
neuronal stem cell population maintenance	GO:0097150	3	135	26	24775	0.000375301	0.00342439	21.1752	0	Mapk8, Foxo1, Foxo3
apoptotic mitochondrial changes	GO:0008637	3	135	26	24775	0.000375301	0.00342439	21.1752	0	Mcl1, Sod2, Dap3
adherens junction organization	GO:0034332	3	135	27	24775	0.000420536	0.0037807	20.3909	0	Cdc42, Src, Ctnnb1
lung morphogenesis	GO:0060425	3	135	27	24775	0.000420536	0.0037807	20.3909	0	Map2k1, Mapk8ip3, Map2k2
regulation of reactive oxygen species metabolic process	GO:2000377	3	135	27	24775	0.000420536	0.0037807	20.3909	0	Foxo1, Foxo3, Map3k7
SMAD protein complex assembly	GO:0007183	2	135	6	24775	0.000435808	0.00382427	61.1728	0	Smad4, Smad3
positive regulation of nucleotide-binding oligomerization domain containing 2 signaling pathway	GO:0070434	2	135	6	24775	0.000435808	0.00382427	61.1728	0	Hspa1b, Hspa1a
positive regulation of tau-protein kinase activity	GO:1902949	2	135	6	24775	0.000435808	0.00382427	61.1728	0	App, Hsp90aa1
brainstem development	GO:0003360	2	135	6	24775	0.000435808	0.00382427	61.1728	0	Atf2, Smad4
mammary gland branching involved in thelarche	GO:0060744	2	135	6	24775	0.000435808	0.00382427	61.1728	0	Med1, Ncoa3
regulation of peptidyl-tyrosine phosphorylation	GO:0050730	3	135	28	24775	0.000469129	0.00409706	19.6627	0	App, Prkce, Egfr
regulation of long-term neuronal synaptic plasticity	GO:0048169	3	135	29	24775	0.00052118	0.00448753	18.9847	0	Hras, App, Kras
response to fatty acid	GO:0070542	3	135	29	24775	0.00052118	0.00448753	18.9847	0	Foxo1, Foxo3, Src
regulation of protein binding	GO:0043393	3	135	29	24775	0.00052118	0.00448753	18.9847	0	Cdc42, App, Src
thyroid gland development	GO:0030878	3	135	30	24775	0.000576789	0.00488724	18.3519	0	Map2k1, Smad3, Map2k2
regulation of heart contraction	GO:0008016	3	135	30	24775	0.000576789	0.00488724	18.3519	0	Gnai2, Gnao1, Gnai3
in utero embryonic development	GO:0001701	8	135	341	24775	0.000578261	0.00488724	4.30542	0	Med1, Atf2, Traf6, Smad4, Ctnnb1, Mapk8ip3, Smad3, Sp1
embryonic placenta development	GO:0001892	3	135	30	24775	0.000576789	0.00488724	18.3519	0	Med1, Egfr, Sp1
positive regulation of GTPase activity	GO:0043547	6	135	188	24775	0.000589238	0.00493453	5.85697	0	Hras, Gnb5, Rapgef3, Map2k1, Gnao1, Rap1a
axon guidance	GO:0007411	6	135	188	24775	0.000589238	0.00493453	5.85697	0	Apbb1, Rac1, Smad4, Kif5b, Mapk8ip3, Kif5c
response to L-ascorbic acid	GO:0033591	2	135	7	24775	0.000607951	0.00495548	52.4339	0	Gstp1, Sod2
macropinocytosis	GO:0044351	2	135	7	24775	0.000607951	0.00495548	52.4339	0	Mapkapk3, Mapkapk2
cardiac muscle cell apoptotic process	GO:0010659	2	135	7	24775	0.000607951	0.00495548	52.4339	0	Gnb1, Hsp90aa1
regulation of toll-like receptor signaling pathway	GO:0034121	2	135	7	24775	0.000607951	0.00495548	52.4339	0	Esr1, App
regulation of cell junction assembly	GO:1901888	2	135	7	24775	0.000607951	0.00495548	52.4339	0	Rap1a, Rap1b
negative regulation of cardiac muscle hypertrophy in response to stress	GO:1903243	2	135	7	24775	0.000607951	0.00495548	52.4339	0	Foxo1, Smad3
peptidyl-threonine phosphorylation	GO:0018107	4	135	71	24775	0.000617523	0.00501123	10.3391	0	Mapk8, Atf2, Map2k1, Map3k7
protein autophosphorylation	GO:0046777	6	135	190	24775	0.000622872	0.00503237	5.79532	0	Hspa8, Mapkapk3, Src, Mapkapk2, Egfr, Mapk14
embryonic heart tube development	GO:0035050	3	135	31	24775	0.000636052	0.00511632	17.7599	0	Med1, Cdc42, Ctnnb1
response to amino acid	GO:0043200	3	135	32	24775	0.000699065	0.00557428	17.2049	0	Gstp1, Casp3, Bad
positive regulation of neural precursor cell proliferation	GO:2000179	3	135	32	24775	0.000699065	0.00557428	17.2049	0	Gnai2, Gng5, Ctnnb1
actin cytoskeleton organization	GO:0030036	6	135	195	24775	0.000713489	0.00566467	5.64672	0	Rac3, Cdc42, Rac1, Rac2, Kras, Rhoa
positive regulation of RNA polymerase II transcription preinitiation complex assembly	GO:0045899	2	135	8	24775	0.000807706	0.00630355	45.8796	0	Esr1, Creb1
cell junction assembly	GO:0034329	2	135	8	24775	0.000807706	0.00630355	45.8796	0	Cdc42, Rhoa
programmed necrotic cell death	GO:0097300	2	135	8	24775	0.000807706	0.00630355	45.8796	0	Mapk8, Map3k5
positive regulation of microtubule nucleation	GO:0090063	2	135	8	24775	0.000807706	0.00630355	45.8796	0	Hspa1b, Hspa1a
negative regulation of canonical Wnt signaling pathway	GO:0090090	5	135	133	24775	0.000820597	0.00637701	6.89919	0	App, Foxo1, Foxo3, Ctnnb1, Mapk14
positive regulation of telomere maintenance via telomerase	GO:0032212	3	135	34	24775	0.000836708	0.00642059	16.1928	0	Prkcq, Ctnnb1, Map2k7
cellular response to ethanol	GO:0071361	3	135	34	24775	0.000836708	0.00642059	16.1928	0	Pten, Prkce, Sod2
cell motility	GO:0048870	3	135	34	24775	0.000836708	0.00642059	16.1928	0	Rac1, Pten, Map2k1
positive regulation of mesenchymal cell proliferation	GO:0002053	3	135	35	24775	0.000911519	0.00685133	15.7302	0	Irs1, Ctnnb1, Irs2
developmental growth	GO:0048589	3	135	35	24775	0.000911519	0.00685133	15.7302	0	Smad4, Ncoa3, Smad3
motor neuron axon guidance	GO:0008045	3	135	35	24775	0.000911519	0.00685133	15.7302	0	Rac1, Rac2, Kif5c
response to radiation	GO:0009314	3	135	35	24775	0.000911519	0.00685133	15.7302	0	Jun, App, Sod2
negative regulation of extrinsic apoptotic signaling pathway in absence of ligand	GO:2001240	3	135	35	24775	0.000911519	0.00685133	15.7302	0	Mcl1, Hspa1b, Hspa1a
positive regulation of epithelial cell proliferation	GO:0050679	4	135	79	24775	0.000923402	0.00688423	9.29208	0	Hras, Esr1, Bad, Egfr
regulation of actin cytoskeleton organization	GO:0032956	4	135	79	24775	0.000923402	0.00688423	9.29208	0	Rac3, Rac1, Rac2, Rhoa
positive regulation of autophagy	GO:0010508	4	135	80	24775	0.000967936	0.00718703	9.17593	0	Foxo1, Foxo3, Becn1, Map2k1
cellular response to nerve growth factor stimulus	GO:1990090	3	135	36	24775	0.000990441	0.00732447	15.2932	0	App, Foxo3, Rap1a
regulation of gene expression	GO:0010468	9	135	463	24775	0.00100957	0.00743592	3.56731	0	Mapk8, App, Htt, Irs1, Crkl, Gnb3, Ctnnb1, Mapk8ip3, Nras
negative regulation of protein sumoylation	GO:0033234	2	135	9	24775	0.00103477	0.00747154	40.7819	0	Rela, Ctnnb1
midbrain dopaminergic neuron differentiation	GO:1904948	2	135	9	24775	0.00103477	0.00747154	40.7819	0	Rac1, Ctnnb1
hydrogen peroxide metabolic process	GO:0042743	2	135	9	24775	0.00103477	0.00747154	40.7819	0	Egfr, Sod2
negative regulation of stress-activated MAPK cascade	GO:0032873	2	135	9	24775	0.00103477	0.00747154	40.7819	0	Gstp1, Foxo1
positive regulation of phospholipase C activity	GO:0010863	2	135	9	24775	0.00103477	0.00747154	40.7819	0	Hras, Esr1
regulation of ERK1 and ERK2 cascade	GO:0070372	3	135	37	24775	0.00107356	0.00769104	14.8799	0	Gstp1, Map2k1, Egfr
ERK1 and ERK2 cascade	GO:0070371	3	135	37	24775	0.00107356	0.00769104	14.8799	0	Smad4, Map2k1, Map2k2
cellular response to xenobiotic stimulus	GO:0071466	4	135	83	24775	0.00111058	0.00792534	8.84427	0	Crkl, Egfr, Rap1a, Rap1b
positive regulation of epithelial cell migration	GO:0010634	3	135	38	24775	0.00116096	0.00818922	14.4883	0	Jun, Prkce, Src
microtubule-based process	GO:0007017	3	135	38	24775	0.00116096	0.00818922	14.4883	0	Dynll1, Kif5b, Dynll2
response to antibiotic	GO:0046677	3	135	38	24775	0.00116096	0.00818922	14.4883	0	Casp9, Casp3, Hsp90aa1
activation of cysteine-type endopeptidase activity involved in apoptotic process	GO:0006919	4	135	85	24775	0.00121349	0.00852699	8.63617	0	Casp9, Casp8, Bad, Smad3
positive regulation of filopodium assembly	GO:0051491	3	135	39	24775	0.00125272	0.00863718	14.1168	0	Cdc42, Rala, Prkcq
lipopolysaccharide-mediated signaling pathway	GO:0031663	3	135	39	24775	0.00125272	0.00863718	14.1168	0	Prkce, Mapk14, Malt1
extrinsic apoptotic signaling pathway in absence of ligand	GO:0097192	3	135	39	24775	0.00125272	0.00863718	14.1168	0	Mcl1, Foxo3, Bad
intrinsic apoptotic signaling pathway in response to endoplasmic reticulum stress	GO:0070059	3	135	39	24775	0.00125272	0.00863718	14.1168	0	Casp9, Casp3, Map3k5
gastrulation	GO:0007369	3	135	39	24775	0.00125272	0.00863718	14.1168	0	Htt, Smad4, Smad3
regulation of intracellular estrogen receptor signaling pathway	GO:0033146	2	135	10	24775	0.00128885	0.00865842	36.7037	0	Carm1, Src
positive regulation of protein metabolic process	GO:0051247	2	135	10	24775	0.00128885	0.00865842	36.7037	0	Mapk8, App
signal transduction in response to DNA damage	GO:0042770	2	135	10	24775	0.00128885	0.00865842	36.7037	0	Casp9, Mapk14
regulation of lamellipodium assembly	GO:0010591	2	135	10	24775	0.00128885	0.00865842	36.7037	0	Cdc42, Rac1
negative regulation of calcium ion-dependent exocytosis	GO:0045955	2	135	10	24775	0.00128885	0.00865842	36.7037	0	Gnai2, Rap1b
cellular response to leptin stimulus	GO:0044320	2	135	10	24775	0.00128885	0.00865842	36.7037	0	Stat3, Pten
cellular response to lipoteichoic acid	GO:0071223	2	135	10	24775	0.00128885	0.00865842	36.7037	0	Rela, Mapk14
negative regulation of ERK1 and ERK2 cascade	GO:0070373	4	135	87	24775	0.00132289	0.00885471	8.43763	0	Gstp1, Pten, Smad4, Dusp3
positive regulation of phosphorylation	GO:0042327	3	135	40	24775	0.00134893	0.00896352	13.7639	0	App, Irs1, Egfr
homeostasis of number of cells within a tissue	GO:0048873	3	135	40	24775	0.00134893	0.00896352	13.7639	0	Rac3, Rac1, Kras
actin filament organization	GO:0007015	5	135	150	24775	0.00140343	0.00929201	6.11728	0	Rac3, Cdc42, Rac1, Rac2, Rhoa
cellular response to estradiol stimulus	GO:0071392	3	135	41	24775	0.00144966	0.00952928	13.4282	0	Esr1, Egfr, Ncoa3
response to cold	GO:0009409	3	135	41	24775	0.00144966	0.00952928	13.4282	0	Hspa2, Sod2, Hsp90aa1
embryonic foregut morphogenesis	GO:0048617	2	135	11	24775	0.00156964	0.0100304	33.367	0	Ctnnb1, Smad3
positive regulation of tumor necrosis factor-mediated signaling pathway	GO:1903265	2	135	11	24775	0.00156964	0.0100304	33.367	0	Hspa1b, Hspa1a
positive regulation of mucus secretion	GO:0070257	2	135	11	24775	0.00156964	0.0100304	33.367	0	Prkce, Egfr
negative regulation of insulin receptor signaling pathway	GO:0046627	3	135	42	24775	0.00155499	0.0100304	13.1085	0	Rela, Irs1, Prkcq
regulation of macroautophagy	GO:0016241	2	135	11	24775	0.00156964	0.0100304	33.367	0	Pik3c3, Becn1
negative regulation of autophagy	GO:0010507	3	135	42	24775	0.00155499	0.0100304	13.1085	0	Mcl1, Stat3, Becn1
regulation of response to DNA damage stimulus	GO:2001020	2	135	11	24775	0.00156964	0.0100304	33.367	0	Mcl1, Casp9
cellular response to angiotensin	GO:1904385	2	135	11	24775	0.00156964	0.0100304	33.367	0	Rela, Nfkb1
microtubule-based movement	GO:0007018	4	135	92	24775	0.00162624	0.010356	7.97907	0	Klc2, Kif5b, Klc1, Kif5c
cytokine-mediated signaling pathway	GO:0019221	5	135	157	24775	0.00171563	0.0108874	5.84454	0	Rela, Traf6, Stat3, Bad, Kras
positive regulation of insulin secretion involved in cellular response to glucose stimulus	GO:0035774	3	135	44	24775	0.00177975	0.0111783	12.5126	0	Rac1, Bad, Kif5b
protein localization to nucleus	GO:0034504	3	135	44	24775	0.00177975	0.0111783	12.5126	0	Htt, Irs1, Rpl11
positive regulation of interleukin-12 production	GO:0032735	3	135	44	24775	0.00177975	0.0111783	12.5126	0	Rela, Traf6, Mapk14
cellular response to DNA damage stimulus	GO:0006974	9	135	504	24775	0.00180982	0.0113284	3.27712	0	Apbb1, Casp9, Atf2, H2ax, Traf6, Casp3, Foxo1, Mapkapk2, Mapk14
positive regulation of cell growth	GO:0030307	4	135	95	24775	0.00182976	0.0114142	7.7271	0	Cdc42, Egfr, Ncoa3, Rhoa
positive regulation of fatty acid beta-oxidation	GO:0032000	2	135	12	24775	0.00187685	0.0115122	30.5864	0	Irs1, Irs2
vagina development	GO:0060068	2	135	12	24775	0.00187685	0.0115122	30.5864	0	Esr1, Ncoa3
negative regulation of hippo signaling	GO:0035331	2	135	12	24775	0.00187685	0.0115122	30.5864	0	Map2k3, Mapk14
response to muramyl dipeptide	GO:0032495	2	135	12	24775	0.00187685	0.0115122	30.5864	0	Rela, Mapk14
central nervous system neuron axonogenesis	GO:0021955	2	135	12	24775	0.00187685	0.0115122	30.5864	0	Pten, Hsp90aa1
regulation of protein stability	GO:0031647	4	135	96	24775	0.00190135	0.0115466	7.6466	0	Hspa8, Casp3, Pten, Kras
tumor necrosis factor-mediated signaling pathway	GO:0033209	3	135	45	24775	0.00189933	0.0115466	12.2346	0	Rela, Traf6, Foxo3
positive regulation of epithelial to mesenchymal transition	GO:0010718	3	135	45	24775	0.00189933	0.0115466	12.2346	0	Smad4, Ctnnb1, Smad3
I-kappaB kinase/NF-kappaB signaling	GO:0007249	3	135	46	24775	0.0020238	0.0121694	11.9686	0	Rela, Traf6, Malt1
glucose homeostasis	GO:0042593	5	135	163	24775	0.00202143	0.0121694	5.6294	0	Stat3, Foxo1, Foxo3, Bad, Map2k1
cellular response to amino acid starvation	GO:0034198	3	135	46	24775	0.0020238	0.0121694	11.9686	0	Mapk8, Becn1, Map3k5
endocytosis	GO:0006897	6	135	240	24775	0.00206371	0.0123688	4.58796	0	Hras, Cdc42, Pik3c3, App, Rac1, Becn1
positive regulation of intracellular estrogen receptor signaling pathway	GO:0033148	2	135	13	24775	0.00221019	0.0128275	28.2336	0	Med1, Ncoa3
cellular response to insulin-like growth factor stimulus	GO:1990314	2	135	13	24775	0.00221019	0.0128275	28.2336	0	Pten, Ctnnb1
cerebral cortex cell migration	GO:0021795	2	135	13	24775	0.00221019	0.0128275	28.2336	0	Egfr, Rhoa
circadian rhythm	GO:0007623	4	135	100	24775	0.00220714	0.0128275	7.34074	0	Jun, Jund, Creb1, Egfr
regulation of cell death	GO:0010941	2	135	13	24775	0.00221019	0.0128275	28.2336	0	Casp8, Map3k5
positive regulation of non-motile cilium assembly	GO:1902857	2	135	13	24775	0.00221019	0.0128275	28.2336	0	Dynll1, Htt
cellular response to dexamethasone stimulus	GO:0071549	3	135	47	24775	0.00215324	0.0128275	11.7139	0	Casp9, Foxo1, Egfr
positive regulation of gene silencing by miRNA	GO:2000637	2	135	13	24775	0.00221019	0.0128275	28.2336	0	Stat3, Nfkb1
cellular response to peptide	GO:1901653	2	135	13	24775	0.00221019	0.0128275	28.2336	0	Nfkb1, Irs2
negative regulation of cell cycle G1/S phase transition	GO:1902807	2	135	13	24775	0.00221019	0.0128275	28.2336	0	Apbb1, Pten
positive regulation of cytokinesis	GO:0032467	3	135	48	24775	0.00228771	0.0132355	11.4699	0	Cdc42, Prkce, Rhoa
positive regulation of peptidyl-serine phosphorylation	GO:0033138	4	135	102	24775	0.00237206	0.0136804	7.1968	0	Rapgef3, App, Egfr, Hsp90aa1
adenylate cyclase-inhibiting G protein-coupled receptor signaling pathway	GO:0007193	3	135	49	24775	0.00242727	0.0139549	11.2358	0	Gnai2, App, Gnai3
negative regulation of cell size	GO:0045792	2	135	14	24775	0.00256937	0.0145588	26.2169	0	Pten, Rhoa
regulation of T cell proliferation	GO:0042129	2	135	14	24775	0.00256937	0.0145588	26.2169	0	Rac2, Ctnnb1
negative regulation of synaptic transmission	GO:0050805	2	135	14	24775	0.00256937	0.0145588	26.2169	0	Gnai2, Gnai1
protein localization to chromatin	GO:0071168	2	135	14	24775	0.00256937	0.0145588	26.2169	0	Esr1, Carm1
associative learning	GO:0008306	3	135	50	24775	0.002572	0.0145588	11.0111	0	Rapgef3, App, Htt
protein import into nucleus	GO:0006606	4	135	105	24775	0.00263505	0.0148698	6.99118	0	Med1, Hspa8, Atf2, Stat3
cell morphogenesis	GO:0000902	4	135	106	24775	0.00272698	0.0152944	6.92523	0	Med1, Egfr, Mapk14, Rhoa
neuron apoptotic process	GO:0051402	3	135	51	24775	0.00272195	0.0152944	10.7952	0	App, Casp3, Gapdh
wound healing	GO:0042060	4	135	107	24775	0.00282108	0.015774	6.86051	0	Casp3, Smad4, Egfr, Map3k5
regulation of synaptic transmission, GABAergic	GO:0032228	2	135	15	24775	0.0029541	0.0159348	24.4691	0	Pten, Kras
negative regulation of anoikis	GO:2000811	2	135	15	24775	0.0029541	0.0159348	24.4691	0	Mcl1, Src
positive regulation of cell size	GO:0045793	2	135	15	24775	0.0029541	0.0159348	24.4691	0	Rapgef3, Hsp90aa1
cellular response to glucose starvation	GO:0042149	3	135	52	24775	0.00287719	0.0159348	10.5876	0	Pik3c3, Foxo3, Becn1
positive regulation of ATP biosynthetic process	GO:2001171	2	135	15	24775	0.0029541	0.0159348	24.4691	0	Stat3, Map2k1
astrocyte activation	GO:0048143	2	135	15	24775	0.0029541	0.0159348	24.4691	0	App, Egfr
eyelid development in camera-type eye	GO:0061029	2	135	15	24775	0.0029541	0.0159348	24.4691	0	Jun, Egfr
cytoskeleton-dependent intracellular transport	GO:0030705	2	135	15	24775	0.0029541	0.0159348	24.4691	0	Kif5b, Kif5c
positive regulation of keratinocyte differentiation	GO:0045618	2	135	15	24775	0.0029541	0.0159348	24.4691	0	Med1, Ncoa3
positive regulation of insulin secretion	GO:0032024	3	135	52	24775	0.00287719	0.0159348	10.5876	0	Bad, Prkce, Irs2
positive regulation of canonical Wnt signaling pathway	GO:0090263	4	135	108	24775	0.00291739	0.0159348	6.79698	0	Src, Egfr, Nfkb1, Smad3
neurotrophin TRK receptor signaling pathway	GO:0048011	2	135	15	24775	0.0029541	0.0159348	24.4691	0	Casp3, Src
kidney development	GO:0001822	5	135	179	24775	0.00303018	0.0162903	5.12622	0	Casp9, Hspa8, Smad4, Ctnnb1, Rhoa
positive regulation of protein import into nucleus	GO:0042307	3	135	53	24775	0.00303778	0.0162903	10.3878	0	Prkcq, Mapk14, Hsp90aa1
protein folding	GO:0006457	4	135	111	24775	0.00321975	0.0172158	6.61328	0	Hspa1b, Hspa8, Hspa1a, Hsp90aa1
regulation of mitochondrial membrane permeability	GO:0046902	2	135	16	24775	0.0033641	0.0178317	22.9398	0	Stat3, Bad
intracellular estrogen receptor signaling pathway	GO:0030520	2	135	16	24775	0.0033641	0.0178317	22.9398	0	Esr1, Carm1
regulation of stress fiber assembly	GO:0051492	2	135	16	24775	0.0033641	0.0178317	22.9398	0	Cdc42, Rac1
dendrite development	GO:0016358	3	135	55	24775	0.00337523	0.0178391	10.0101	0	App, Rac1, Crkl
negative regulation of neuron apoptotic process	GO:0043524	5	135	185	24775	0.00348858	0.0183852	4.95996	0	Hras, Jun, Sod2, Kras, Rhoa
substrate adhesion-dependent cell spreading	GO:0034446	3	135	56	24775	0.00355221	0.0186669	9.83135	0	Rac1, Src, Rhoa
cranial skeletal system development	GO:1904888	2	135	17	24775	0.00379908	0.0194081	21.5904	0	Crkl, Ctnnb1
outflow tract morphogenesis	GO:0003151	3	135	57	24775	0.00373476	0.0194081	9.65887	0	Jun, Atf2, Crkl
negative regulation of collagen biosynthetic process	GO:0032966	2	135	17	24775	0.00379908	0.0194081	21.5904	0	Rapgef3, Rap1a
positive regulation by host of viral transcription	GO:0043923	2	135	17	24775	0.00379908	0.0194081	21.5904	0	Jun, Sp1
negative regulation of focal adhesion assembly	GO:0051895	2	135	17	24775	0.00379908	0.0194081	21.5904	0	Pten, Src
negative regulation of fat cell differentiation	GO:0045599	3	135	57	24775	0.00373476	0.0194081	9.65887	0	Foxo1, Sod2, Smad3
phosphatidylinositol-3-phosphate biosynthetic process	GO:0036092	2	135	17	24775	0.00379908	0.0194081	21.5904	0	Pik3c3, Becn1
positive regulation of telomere capping	GO:1904355	2	135	17	24775	0.00379908	0.0194081	21.5904	0	Prkcq, Map2k7
positive regulation of glycogen biosynthetic process	GO:0045725	2	135	17	24775	0.00379908	0.0194081	21.5904	0	Irs1, Irs2
mitochondrial transport	GO:0006839	2	135	17	24775	0.00379908	0.0194081	21.5904	0	Htt, Kif5b
central nervous system development	GO:0007417	4	135	117	24775	0.00388725	0.0198034	6.27414	0	App, Htt, Pten, Egfr
response to unfolded protein	GO:0006986	3	135	58	24775	0.00392294	0.0198748	9.49234	0	Hspa1b, Hspa1a, Hsp90aa1
positive regulation of actin filament polymerization	GO:0030838	3	135	58	24775	0.00392294	0.0198748	9.49234	0	Rac1, Prkce, Rhoa
negative regulation of protein ubiquitination	GO:0031397	3	135	59	24775	0.0041168	0.0207995	9.33145	0	Hspa1b, Hspa1a, Prkce
intrinsic apoptotic signaling pathway in response to oxidative stress	GO:0008631	2	135	18	24775	0.00425877	0.0209962	20.3909	0	Map3k5, Sod2
positive regulation of vascular endothelial cell proliferation	GO:1905564	2	135	18	24775	0.00425877	0.0209962	20.3909	0	Stat3, Sp1
cellular response to nitric oxide	GO:0071732	2	135	18	24775	0.00425877	0.0209962	20.3909	0	Mapk8, Foxo1
cellular response to stress	GO:0033554	2	135	18	24775	0.00425877	0.0209962	20.3909	0	Rela, Map3k5
establishment of epithelial cell apical/basal polarity	GO:0045198	2	135	18	24775	0.00425877	0.0209962	20.3909	0	Cdc42, Rhoa
hepatocyte apoptotic process	GO:0097284	2	135	18	24775	0.00425877	0.0209962	20.3909	0	Atf2, Casp8
negative regulation of necroptotic process	GO:0060546	2	135	18	24775	0.00425877	0.0209962	20.3909	0	Casp8, Map3k7
neural tube formation	GO:0001841	2	135	18	24775	0.00425877	0.0209962	20.3909	0	Casp8, Map3k7
positive regulation of synaptic transmission, GABAergic	GO:0032230	2	135	18	24775	0.00425877	0.0209962	20.3909	0	Prkce, Kif5b
response to ethanol	GO:0045471	4	135	121	24775	0.00438083	0.0215401	6.06673	0	Hspa8, Gstp1, Casp8, Bad
regulation of timing of anagen	GO:0051884	1	135	1	24775	0.00544904	0.022407	183.519	0	Ctnnb1
negative regulation of lung blood pressure	GO:0061767	1	135	1	24775	0.00544904	0.022407	183.519	0	Smad3
cell migration	GO:0016477	6	135	284	24775	0.00471645	0.022407	3.87715	0	Cdc42, Rac1, Pten, Crkl, Src, Rhoa
response to hydroxyisoflavone	GO:0033594	1	135	1	24775	0.00544904	0.022407	183.519	0	Egfr
mammary gland development	GO:0030879	3	135	64	24775	0.00517303	0.022407	8.60243	0	Creb1, Irs1, Irs2
acetylcholine-mediated vasodilation involved in regulation of systemic arterial blood pressure	GO:0003069	1	135	1	24775	0.00544904	0.022407	183.519	0	Sod2
protein transmembrane import into intracellular organelle	GO:0044743	1	135	1	24775	0.00544904	0.022407	183.519	0	Hspa8
age-dependent response to reactive oxygen species	GO:0001315	1	135	1	24775	0.00544904	0.022407	183.519	0	Sod2
slow axonal transport	GO:1990832	1	135	1	24775	0.00544904	0.022407	183.519	0	Hspa8
cellular response to glucoside	GO:1904632	1	135	1	24775	0.00544904	0.022407	183.519	0	Nfkb1
cellular response to aluminum ion	GO:0071275	1	135	1	24775	0.00544904	0.022407	183.519	0	Becn1
negative regulation of synaptic vesicle clustering	GO:2000808	1	135	1	24775	0.00544904	0.022407	183.519	0	Pten
positive regulation of autophagosome assembly	GO:2000786	2	135	19	24775	0.00474288	0.022407	19.3177	0	Becn1, Ralb
stress fiber assembly	GO:0043149	2	135	19	24775	0.00474288	0.022407	19.3177	0	Src, Rhoa
negative regulation of cardiocyte differentiation	GO:1905208	1	135	1	24775	0.00544904	0.022407	183.519	0	Egfr
positive regulation of glial cell migration	GO:1903977	1	135	1	24775	0.00544904	0.022407	183.519	0	Crkl
lung cell differentiation	GO:0060479	1	135	1	24775	0.00544904	0.022407	183.519	0	Ctnnb1
osteoblast development	GO:0002076	2	135	19	24775	0.00474288	0.022407	19.3177	0	Jund, Smad3
regulation of caveolin-mediated endocytosis	GO:2001286	1	135	1	24775	0.00544904	0.022407	183.519	0	Src
anatomical structure arrangement	GO:0048532	1	135	1	24775	0.00544904	0.022407	183.519	0	Rac1
negative regulation of neutrophil aggregation	GO:2000429	1	135	1	24775	0.00544904	0.022407	183.519	0	Gstp1
positive regulation of cellular response to tunicamycin	GO:1905896	1	135	1	24775	0.00544904	0.022407	183.519	0	App
response to benzene	GO:1901423	1	135	1	24775	0.00544904	0.022407	183.519	0	Bad
negative regulation of supramolecular fiber organization	GO:1902904	1	135	1	24775	0.00544904	0.022407	183.519	0	Hspa8
detection of cell density	GO:0060245	1	135	1	24775	0.00544904	0.022407	183.519	0	Atf2
regulation of response to calcium ion	GO:1905945	1	135	1	24775	0.00544904	0.022407	183.519	0	App
Golgi inheritance	GO:0048313	1	135	1	24775	0.00544904	0.022407	183.519	0	Map2k1
cranial ganglion development	GO:0061550	1	135	1	24775	0.00544904	0.022407	183.519	0	Ctnnb1
regulation of mast cell chemotaxis	GO:0060753	1	135	1	24775	0.00544904	0.022407	183.519	0	Rac2
positive regulation of intracellular steroid hormone receptor signaling pathway	GO:0033145	1	135	1	24775	0.00544904	0.022407	183.519	0	Ncoa3
regulation of dense core granule transport	GO:1904809	1	135	1	24775	0.00544904	0.022407	183.519	0	Mapk8
positive regulation of intrinsic apoptotic signaling pathway in response to osmotic stress	GO:1902220	1	135	1	24775	0.00544904	0.022407	183.519	0	Bad
positive regulation of granulosa cell apoptotic process	GO:1904710	1	135	1	24775	0.00544904	0.022407	183.519	0	Bad
hypoglossal nucleus development	GO:0021743	1	135	1	24775	0.00544904	0.022407	183.519	0	Atf2
chaperone-mediated autophagy translocation complex disassembly	GO:1904764	1	135	1	24775	0.00544904	0.022407	183.519	0	Hspa8
regulation of core promoter binding	GO:1904796	1	135	1	24775	0.00544904	0.022407	183.519	0	Ctnnb1
response to cobalamin	GO:0033590	1	135	1	24775	0.00544904	0.022407	183.519	0	Egfr
negative regulation of lysosome organization	GO:1905672	1	135	1	24775	0.00544904	0.022407	183.519	0	Becn1
peptidyl-tyrosine autophosphorylation	GO:0038083	2	135	20	24775	0.00525114	0.022407	18.3519	0	Src, Egfr
membrane raft localization	GO:0051665	1	135	1	24775	0.00544904	0.022407	183.519	0	Rala
neural plate development	GO:0001840	1	135	1	24775	0.00544904	0.022407	183.519	0	Ctnnb1
monocyte differentiation	GO:0030224	2	135	20	24775	0.00525114	0.022407	18.3519	0	Jun, Med1
negative regulation of stem cell differentiation	GO:2000737	2	135	19	24775	0.00474288	0.022407	19.3177	0	Stat3, Ncoa3
activation of protein kinase activity	GO:0032147	3	135	64	24775	0.00517303	0.022407	8.60243	0	Traf6, Map2k1, Map3k7
positive regulation of T cell migration	GO:2000406	2	135	19	24775	0.00474288	0.022407	19.3177	0	App, Rhoa
regulation of protein deubiquitination	GO:0090085	1	135	1	24775	0.00544904	0.022407	183.519	0	Itch
regulation of cell cycle checkpoint	GO:1901976	1	135	1	24775	0.00544904	0.022407	183.519	0	Atf2
interleukin-1-mediated signaling pathway	GO:0070498	2	135	20	24775	0.00525114	0.022407	18.3519	0	Rela, Traf6
GTP metabolic process	GO:0046039	2	135	19	24775	0.00474288	0.022407	19.3177	0	Gnai3, Rhoa
positive regulation of cellular response to thapsigargin	GO:1905893	1	135	1	24775	0.00544904	0.022407	183.519	0	App
positive regulation of cell proliferation involved in heart valve morphogenesis	GO:0003251	1	135	1	24775	0.00544904	0.022407	183.519	0	Smad4
female gonad morphogenesis	GO:0061040	1	135	1	24775	0.00544904	0.022407	183.519	0	Smad4
positive regulation of protein refolding	GO:1904592	1	135	1	24775	0.00544904	0.022407	183.519	0	Hspa8
erythrophore differentiation	GO:0048773	1	135	1	24775	0.00544904	0.022407	183.519	0	Sod2
trabecula morphogenesis	GO:0061383	1	135	1	24775	0.00544904	0.022407	183.519	0	Rhoa
neural plate formation	GO:0021990	1	135	1	24775	0.00544904	0.022407	183.519	0	Htt
positive regulation of vascular associated smooth muscle cell differentiation involved in phenotypic switching	GO:1905932	1	135	1	24775	0.00544904	0.022407	183.519	0	Sod2
negative regulation of cardiac myofibril assembly	GO:1905305	1	135	1	24775	0.00544904	0.022407	183.519	0	Smad4
modulation by host of viral process	GO:0044788	1	135	1	24775	0.00544904	0.022407	183.519	0	Hspa8
mitotic cleavage furrow formation	GO:1903673	1	135	1	24775	0.00544904	0.022407	183.519	0	Rhoa
cellular response to diterpene	GO:1904630	1	135	1	24775	0.00544904	0.022407	183.519	0	Nfkb1
abducens nucleus development	GO:0021742	1	135	1	24775	0.00544904	0.022407	183.519	0	Atf2
chemotaxis to arachidonic acid	GO:0034670	1	135	1	24775	0.00544904	0.022407	183.519	0	Creb1
alpha-beta T cell lineage commitment	GO:0002363	1	135	1	24775	0.00544904	0.022407	183.519	0	Rhoa
detection of oxygen	GO:0003032	1	135	1	24775	0.00544904	0.022407	183.519	0	Sod2
positive regulation of cellular glucuronidation	GO:2001031	1	135	1	24775	0.00544904	0.022407	183.519	0	Prkce
cellular response to interleukin-6	GO:0071354	2	135	19	24775	0.00474288	0.022407	19.3177	0	Rela, Nfkb1
endocrine signaling	GO:0038002	1	135	1	24775	0.00544904	0.022407	183.519	0	Kras
positive regulation of potassium:proton exchanging ATPase activity	GO:1904453	1	135	1	24775	0.00544904	0.022407	183.519	0	Rapgef3
positive regulation of hydrogen sulfide biosynthetic process	GO:1904828	1	135	1	24775	0.00544904	0.022407	183.519	0	Sp1
positive regulation of 1-phosphatidylinositol-3-kinase activity	GO:0061903	1	135	1	24775	0.00544904	0.022407	183.519	0	App
vascular endothelial growth factor receptor signaling pathway	GO:0048010	2	135	20	24775	0.00525114	0.022407	18.3519	0	Mapkapk2, Mapk14
mesenchyme morphogenesis	GO:0072132	1	135	1	24775	0.00544904	0.022407	183.519	0	Ctnnb1
response to calcium ion	GO:0051592	3	135	66	24775	0.00563694	0.0231279	8.34175	0	Htt, Bad, Egfr
positive regulation of chondrocyte differentiation	GO:0032332	2	135	21	24775	0.00578327	0.0234658	17.478	0	Rela, Smad3
face development	GO:0060324	2	135	21	24775	0.00578327	0.0234658	17.478	0	Map2k1, Map2k2
axon regeneration	GO:0031103	2	135	21	24775	0.00578327	0.0234658	17.478	0	Jun, Mapk8ip3
dendritic spine morphogenesis	GO:0060997	2	135	21	24775	0.00578327	0.0234658	17.478	0	Cdc42, Pten
positive regulation of neuron migration	GO:2001224	2	135	21	24775	0.00578327	0.0234658	17.478	0	Mapk8, Mapk8ip3
response to estrogen	GO:0043627	3	135	67	24775	0.00587795	0.0237973	8.21725	0	Esr1, Ctnnb1, Hsp90aa1
skeletal muscle tissue development	GO:0007519	3	135	68	24775	0.00612505	0.0246345	8.09641	0	Hspa8, Mapk14, Rhoa
anatomical structure morphogenesis	GO:0009653	3	135	68	24775	0.00612505	0.0246345	8.09641	0	Htt, Smad4, Smad3
insulin receptor signaling pathway	GO:0008286	3	135	68	24775	0.00612505	0.0246345	8.09641	0	Foxo1, Irs1, Irs2
negative regulation of cell growth	GO:0030308	4	135	134	24775	0.00627313	0.0251749	5.47816	0	Hspa1b, Hspa1a, Smad4, Smad3
regulation of dendrite development	GO:0050773	2	135	22	24775	0.00633901	0.0252185	16.6835	0	Crkl, Rhoa
response to reactive oxygen species	GO:0000302	2	135	22	24775	0.00633901	0.0252185	16.6835	0	Gstp1, Sod2
positive regulation of nitric-oxide synthase activity	GO:0051000	2	135	22	24775	0.00633901	0.0252185	16.6835	0	Esr1, Kras
regulation of mitotic spindle assembly	GO:1901673	2	135	22	24775	0.00633901	0.0252185	16.6835	0	Hspa1b, Hspa1a
cellular response to copper ion	GO:0071280	2	135	23	24775	0.00691809	0.0271687	15.9581	0	App, Becn1
synaptic transmission, GABAergic	GO:0051932	2	135	23	24775	0.00691809	0.0271687	15.9581	0	Rac3, Rac1
Rac protein signal transduction	GO:0016601	2	135	23	24775	0.00691809	0.0271687	15.9581	0	Rac1, Rac2
regulation of JNK cascade	GO:0046328	2	135	23	24775	0.00691809	0.0271687	15.9581	0	Mapk8ip3, Egfr
negative regulation of miRNA transcription	GO:1902894	2	135	23	24775	0.00691809	0.0271687	15.9581	0	Rela, App
positive regulation of transcription elongation from RNA polymerase II promoter	GO:0032968	2	135	23	24775	0.00691809	0.0271687	15.9581	0	Map2k1, Ctnnb1
keratinocyte differentiation	GO:0030216	3	135	72	24775	0.0071751	0.0280579	7.6466	0	Med1, Casp3, Map2k1
response to glucocorticoid	GO:0051384	3	135	72	24775	0.0071751	0.0280579	7.6466	0	Casp3, Bad, Map2k1
synapse organization	GO:0050808	3	135	73	24775	0.00745321	0.0289601	7.54186	0	Apbb1, App, Ctnnb1
response to glucose	GO:0009749	3	135	73	24775	0.00745321	0.0289601	7.54186	0	Casp3, Bad, Irs2
learning	GO:0007612	3	135	73	24775	0.00745321	0.0289601	7.54186	0	Jun, App, Htt
early endosome to late endosome transport	GO:0045022	2	135	24	24775	0.00752023	0.029036	15.2932	0	Pik3c3, Becn1
toll-like receptor signaling pathway	GO:0002224	2	135	24	24775	0.00752023	0.029036	15.2932	0	Mapkapk3, Mapkapk2
intrinsic apoptotic signaling pathway	GO:0097193	2	135	24	24775	0.00752023	0.029036	15.2932	0	Hras, Bad
cellular response to transforming growth factor beta stimulus	GO:0071560	3	135	74	24775	0.00773762	0.0296878	7.43994	0	Crkl, Src, Smad3
regulation of catalytic activity	GO:0050790	7	135	414	24775	0.00770574	0.0296878	3.10297	0	Dynll1, Jun, Rapgef3, Becn1, Rac2, Prkce, Sod2
positive regulation of protein kinase activity	GO:0045860	3	135	74	24775	0.00773762	0.0296878	7.43994	0	Map2k3, Map3k5, Rap1a
neuron development	GO:0048666	3	135	75	24775	0.00802837	0.0307391	7.34074	0	Htt, Becn1, Sod2
regulation of transforming growth factor beta receptor signaling pathway	GO:0017015	2	135	25	24775	0.00814518	0.0308642	14.6815	0	Smad4, Smad3
positive regulation of Ras protein signal transduction	GO:0046579	2	135	25	24775	0.00814518	0.0308642	14.6815	0	Hras, Map2k1
positive regulation of histone H3-K4 methylation	GO:0051571	2	135	25	24775	0.00814518	0.0308642	14.6815	0	Smad4, Ctnnb1
epithelial tube branching involved in lung morphogenesis	GO:0060441	2	135	25	24775	0.00814518	0.0308642	14.6815	0	Ctnnb1, Kras
cellular response to fatty acid	GO:0071398	2	135	25	24775	0.00814518	0.0308642	14.6815	0	Irs1, Src
cellular response to tumor necrosis factor	GO:0071356	4	135	146	24775	0.0084426	0.0319252	5.0279	0	Rela, Nfkb1, Map3k5, Mapk14
response to insulin	GO:0032868	3	135	77	24775	0.008629	0.032563	7.15007	0	Foxo1, Irs1, Mapk14
cellular response to platelet-derived growth factor stimulus	GO:0036120	2	135	26	24775	0.00879267	0.032977	14.1168	0	Prkce, Src
response to cadmium ion	GO:0046686	2	135	26	24775	0.00879267	0.032977	14.1168	0	Mapk8, Sod2
response to lead ion	GO:0010288	2	135	26	24775	0.00879267	0.032977	14.1168	0	App, Becn1
nephrogenic mesenchyme morphogenesis	GO:0072134	1	135	2	24775	0.0108686	0.0332772	91.7593	0	Smad4
cellular response to hormone stimulus	GO:0032870	2	135	29	24775	0.0108678	0.0332772	12.6564	0	Stat3, Ncoa3
forebrain astrocyte development	GO:0021897	1	135	2	24775	0.0108686	0.0332772	91.7593	0	Kras
positive regulation of voltage-gated sodium channel activity	GO:1905152	1	135	2	24775	0.0108686	0.0332772	91.7593	0	Kif5b
regulation of centriole-centriole cohesion	GO:0030997	1	135	2	24775	0.0108686	0.0332772	91.7593	0	Ctnnb1
negative regulation of mitotic cell cycle, embryonic	GO:0045976	1	135	2	24775	0.0108686	0.0332772	91.7593	0	Ctnnb1
positive regulation of smooth muscle cell proliferation	GO:0048661	3	135	82	24775	0.0102436	0.0332772	6.71409	0	Jun, Traf6, Egfr
response to ammonium ion	GO:0060359	1	135	2	24775	0.0108686	0.0332772	91.7593	0	Gapdh
positive regulation of growth factor dependent skeletal muscle satellite cell proliferation	GO:1902728	1	135	2	24775	0.0108686	0.0332772	91.7593	0	Stat3
cellular response to growth factor stimulus	GO:0071363	3	135	79	24775	0.00925536	0.0332772	6.96906	0	Creb1, Ctnnb1, Egfr
histone H3-R17 methylation	GO:0034971	1	135	2	24775	0.0108686	0.0332772	91.7593	0	Carm1
positive regulation of G2/M transition of mitotic cell cycle	GO:0010971	2	135	29	24775	0.0108678	0.0332772	12.6564	0	App, Hspa2
cellular response to chromate	GO:0071247	1	135	2	24775	0.0108686	0.0332772	91.7593	0	Bad
negative regulation of ribosome biogenesis	GO:0090071	1	135	2	24775	0.0108686	0.0332772	91.7593	0	Pten
B-1 B cell differentiation	GO:0001923	1	135	2	24775	0.0108686	0.0332772	91.7593	0	Malt1
histone H3-R2 methylation	GO:0034970	1	135	2	24775	0.0108686	0.0332772	91.7593	0	Carm1
leading edge cell differentiation	GO:0035026	1	135	2	24775	0.0108686	0.0332772	91.7593	0	Jun
positive regulation of type B pancreatic cell development	GO:2000078	1	135	2	24775	0.0108686	0.0332772	91.7593	0	Bad
regulation of DNA replication origin binding	GO:1902595	1	135	2	24775	0.0108686	0.0332772	91.7593	0	Mapk8
peptidyl-cysteine S-trans-nitrosylation	GO:0035606	1	135	2	24775	0.0108686	0.0332772	91.7593	0	Gapdh
positive regulation of wound healing	GO:0090303	2	135	28	24775	0.0101542	0.0332772	13.1085	0	Hras, Prkce
positive regulation of intracellular protein transport	GO:0090316	2	135	28	24775	0.0101542	0.0332772	13.1085	0	Cdc42, Kif5b
positive regulation of T-helper 2 cell activation	GO:2000570	1	135	2	24775	0.0108686	0.0332772	91.7593	0	Prkcq
collateral sprouting in absence of injury	GO:0048669	1	135	2	24775	0.0108686	0.0332772	91.7593	0	App
regulation of centromeric sister chromatid cohesion	GO:0070602	1	135	2	24775	0.0108686	0.0332772	91.7593	0	Ctnnb1
positive regulation of focal adhesion assembly	GO:0051894	2	135	29	24775	0.0108678	0.0332772	12.6564	0	Rac1, Smad3
positive regulation of amyloid fibril formation	GO:1905908	1	135	2	24775	0.0108686	0.0332772	91.7593	0	App
helper T cell diapedesis	GO:0035685	1	135	2	24775	0.0108686	0.0332772	91.7593	0	Crkl
response to magnetism	GO:0071000	1	135	2	24775	0.0108686	0.0332772	91.7593	0	Sod2
negative regulation of cyclin-dependent protein serine/threonine kinase activity	GO:0045736	2	135	28	24775	0.0101542	0.0332772	13.1085	0	Casp3, Pten
canonical Wnt signaling pathway involved in positive regulation of cardiac outflow tract cell proliferation	GO:0061324	1	135	2	24775	0.0108686	0.0332772	91.7593	0	Ctnnb1
regulation of glial cell proliferation	GO:0060251	1	135	2	24775	0.0108686	0.0332772	91.7593	0	Creb1
gastrulation with mouth forming second	GO:0001702	2	135	27	24775	0.00946244	0.0332772	13.594	0	Smad4, Ctnnb1
renal vesicle formation	GO:0072033	1	135	2	24775	0.0108686	0.0332772	91.7593	0	Ctnnb1
negative regulation of syncytium formation by plasma membrane fusion	GO:0034242	1	135	2	24775	0.0108686	0.0332772	91.7593	0	Rapgef3
angiotensin-activated signaling pathway involved in heart process	GO:0086098	1	135	2	24775	0.0108686	0.0332772	91.7593	0	Src
negative regulation of protein binding	GO:0032091	3	135	79	24775	0.00925536	0.0332772	6.96906	0	Mapk8, Carm1, Ralb
smooth endoplasmic reticulum calcium ion homeostasis	GO:0051563	1	135	2	24775	0.0108686	0.0332772	91.7593	0	App
response to silicon dioxide	GO:0034021	1	135	2	24775	0.0108686	0.0332772	91.7593	0	Sod2
response to mineralocorticoid	GO:0051385	1	135	2	24775	0.0108686	0.0332772	91.7593	0	Src
cellular response to glucose stimulus	GO:0071333	3	135	83	24775	0.0105861	0.0332772	6.6332	0	Foxo3, Smad4, Irs2
negative regulation of somatostatin secretion	GO:0090275	1	135	2	24775	0.0108686	0.0332772	91.7593	0	Irs1
endothelial tube lumen extension	GO:0097498	1	135	2	24775	0.0108686	0.0332772	91.7593	0	Rhoa
submandibular salivary gland formation	GO:0060661	1	135	2	24775	0.0108686	0.0332772	91.7593	0	Cdc42
ADP metabolic process	GO:0046031	1	135	2	24775	0.0108686	0.0332772	91.7593	0	Bad
suppression by virus of host apoptotic process	GO:0019050	1	135	2	24775	0.0108686	0.0332772	91.7593	0	Bad
regulation of cell-substrate adhesion	GO:0010810	1	135	2	24775	0.0108686	0.0332772	91.7593	0	Rac2
embryonic olfactory bulb interneuron precursor migration	GO:0021831	1	135	2	24775	0.0108686	0.0332772	91.7593	0	Rac1
negative regulation of reactive oxygen species metabolic process	GO:2000378	2	135	28	24775	0.0101542	0.0332772	13.1085	0	Becn1, Map3k7
renal outer medulla development	GO:0072054	1	135	2	24775	0.0108686	0.0332772	91.7593	0	Ctnnb1
regulation of myeloid cell apoptotic process	GO:0033032	1	135	2	24775	0.0108686	0.0332772	91.7593	0	Pten
regulation of intracellular mRNA localization	GO:1904580	1	135	2	24775	0.0108686	0.0332772	91.7593	0	Htt
negative regulation of leukocyte proliferation	GO:0070664	1	135	2	24775	0.0108686	0.0332772	91.7593	0	Gstp1
protein trimerization	GO:0070206	1	135	2	24775	0.0108686	0.0332772	91.7593	0	App
adrenal gland development	GO:0030325	2	135	28	24775	0.0101542	0.0332772	13.1085	0	Smad4, Smad3
nephron tubule formation	GO:0072079	1	135	2	24775	0.0108686	0.0332772	91.7593	0	Ctnnb1
regulation of nephron tubule epithelial cell differentiation	GO:0072182	1	135	2	24775	0.0108686	0.0332772	91.7593	0	Ctnnb1
protein processing	GO:0016485	3	135	79	24775	0.00925536	0.0332772	6.96906	0	Pik3c3, Casp3, Casp8
positive regulation of cardiac muscle tissue development	GO:0055025	1	135	2	24775	0.0108686	0.0332772	91.7593	0	Creb1
skeletal muscle satellite cell migration	GO:1902766	1	135	2	24775	0.0108686	0.0332772	91.7593	0	Rhoa
positive regulation of interferon-gamma production	GO:0032729	3	135	83	24775	0.0105861	0.0332772	6.6332	0	Hras, App, Nras
microglial cell activation	GO:0001774	2	135	28	24775	0.0101542	0.0332772	13.1085	0	Jun, App
positive regulation of microtubule polymerization	GO:0031116	2	135	29	24775	0.0108678	0.0332772	12.6564	0	Mapk8, Rac1
negative regulation of peroxidase activity	GO:2000469	1	135	2	24775	0.0108686	0.0332772	91.7593	0	Gstp1
initiation of primordial ovarian follicle growth	GO:0001544	1	135	2	24775	0.0108686	0.0332772	91.7593	0	Foxo3
anterograde dendritic transport of messenger ribonucleoprotein complex	GO:0098964	1	135	2	24775	0.0108686	0.0332772	91.7593	0	Kif5c
positive regulation of attachment of mitotic spindle microtubules to kinetochore	GO:1902425	1	135	2	24775	0.0108686	0.0332772	91.7593	0	Becn1
negative regulation of interleukin-23 production	GO:0032707	1	135	2	24775	0.0108686	0.0332772	91.7593	0	Rac1
brain morphogenesis	GO:0048854	2	135	27	24775	0.00946244	0.0332772	13.594	0	Pten, Foxo3
regulation of cell shape	GO:0008360	4	135	156	24775	0.0105862	0.0332772	4.7056	0	Rac3, Rac1, Rac2, Rhoa
negative regulation of membrane hyperpolarization	GO:1902631	1	135	2	24775	0.0108686	0.0332772	91.7593	0	Sod2
positive regulation of glial cell apoptotic process	GO:0034352	1	135	2	24775	0.0108686	0.0332772	91.7593	0	Mapk8
negative regulation of blood circulation	GO:1903523	1	135	2	24775	0.0108686	0.0332772	91.7593	0	App
positive regulation of muscle atrophy	GO:0014737	1	135	2	24775	0.0108686	0.0332772	91.7593	0	Foxo3
enucleate erythrocyte development	GO:0048822	1	135	2	24775	0.0108686	0.0332772	91.7593	0	Med1
regulation of cellular component size	GO:0032535	1	135	2	24775	0.0108686	0.0332772	91.7593	0	Pten
cell-cell junction organization	GO:0045216	2	135	29	24775	0.0108678	0.0332772	12.6564	0	Rac1, Smad3
cerebral cortex development	GO:0021987	3	135	78	24775	0.00893895	0.0332772	7.0584	0	H2ax, Crkl, Bad
epicardium-derived cardiac vascular smooth muscle cell differentiation	GO:0060983	1	135	2	24775	0.0108686	0.0332772	91.7593	0	Ctnnb1
regulation of phospholipid metabolic process	GO:1903725	1	135	2	24775	0.0108686	0.0332772	91.7593	0	Gnb3
positive regulation of metalloendopeptidase activity	GO:1904685	1	135	2	24775	0.0108686	0.0332772	91.7593	0	Stat3
positive regulation of vascular associated smooth muscle contraction	GO:1904695	1	135	2	24775	0.0108686	0.0332772	91.7593	0	Rhoa
negative regulation of keratinocyte migration	GO:0051548	1	135	2	24775	0.0108686	0.0332772	91.7593	0	Pten
mesenchymal stem cell differentiation	GO:0072497	1	135	2	24775	0.0108686	0.0332772	91.7593	0	Ctnnb1
positive regulation of endothelin production	GO:1904472	1	135	2	24775	0.0108686	0.0332772	91.7593	0	App
cellular response to interleukin-1	GO:0071347	3	135	82	24775	0.0102436	0.0332772	6.71409	0	Rela, Nfkb1, Map2k7
microtubule-based transport	GO:0099111	1	135	2	24775	0.0108686	0.0332772	91.7593	0	Htt
positive regulation of motile cilium assembly	GO:1905505	1	135	2	24775	0.0108686	0.0332772	91.7593	0	Htt
SMAD protein signal transduction	GO:0060395	3	135	80	24775	0.00957824	0.0332772	6.88194	0	Jun, Smad4, Smad3
light adaption	GO:0036367	1	135	2	24775	0.0108686	0.0332772	91.7593	0	Gnb5
semi-lunar valve development	GO:1905314	1	135	2	24775	0.0108686	0.0332772	91.7593	0	Nfatc1
intrinsic apoptotic signaling pathway in response to osmotic stress	GO:0008627	1	135	2	24775	0.0108686	0.0332772	91.7593	0	Casp3
cellular response to norepinephrine stimulus	GO:0071874	1	135	2	24775	0.0108686	0.0332772	91.7593	0	App
synaptic assembly at neuromuscular junction	GO:0051124	1	135	2	24775	0.0108686	0.0332772	91.7593	0	App
regulation of exocyst assembly	GO:0001928	1	135	2	24775	0.0108686	0.0332772	91.7593	0	Ralb
immune system process	GO:0002376	8	135	533	24775	0.00894285	0.0332772	2.7545	0	Traf6, Gapdh, Prkcq, Prkce, Src, Map3k5, Malt1, Itch
regulation of osteoblast proliferation	GO:0033688	1	135	2	24775	0.0108686	0.0332772	91.7593	0	Rhoa
positive regulation of response to endoplasmic reticulum stress	GO:1905898	1	135	2	24775	0.0108686	0.0332772	91.7593	0	App
cAMP-mediated signaling	GO:0019933	2	135	27	24775	0.00946244	0.0332772	13.594	0	Creb1, Gapdh
negative regulation of ripoptosome assembly involved in necroptotic process	GO:1902443	1	135	2	24775	0.0108686	0.0332772	91.7593	0	Map3k7
cellular response to reactive nitrogen species	GO:1902170	1	135	2	24775	0.0108686	0.0332772	91.7593	0	Map3k5
regulation of acetylcholine-gated cation channel activity	GO:1903048	1	135	2	24775	0.0108686	0.0332772	91.7593	0	App
positive regulation of neuroblast proliferation	GO:0002052	2	135	28	24775	0.0101542	0.0332772	13.1085	0	Mapk8, Ctnnb1
synaptonemal complex disassembly	GO:0070194	1	135	2	24775	0.0108686	0.0332772	91.7593	0	Hspa2
regulation of growth plate cartilage chondrocyte proliferation	GO:0003420	1	135	2	24775	0.0108686	0.0332772	91.7593	0	Carm1
neuron projection morphogenesis	GO:0048812	3	135	81	24775	0.00990764	0.0332772	6.79698	0	Rac1, Map2k1, Egfr
regulation of cell size	GO:0008361	2	135	27	24775	0.00946244	0.0332772	13.594	0	Rac1, Creb1
negative regulation of protein tyrosine phosphatase activity	GO:1903614	1	135	2	24775	0.0108686	0.0332772	91.7593	0	Gnai2
negative regulation of JNK cascade	GO:0046329	2	135	28	24775	0.0101542	0.0332772	13.1085	0	Dusp3, Itch
canonical Wnt signaling pathway involved in positive regulation of epithelial to mesenchymal transition	GO:0044334	1	135	2	24775	0.0108686	0.0332772	91.7593	0	Ctnnb1
cellular response to starvation	GO:0009267	3	135	84	24775	0.0109351	0.0333694	6.55423	0	Pik3c3, Foxo1, Ralb
hippocampus development	GO:0021766	3	135	84	24775	0.0109351	0.0333694	6.55423	0	Casp3, Crkl, Kif5b
cellular response to oxidative stress	GO:0034599	3	135	85	24775	0.0112908	0.0343975	6.47712	0	Atf2, Foxo1, Foxo3
lysosome localization	GO:0032418	2	135	30	24775	0.0116029	0.035173	12.2346	0	Klc2, Kif5b
regulation of cell morphogenesis	GO:0022604	2	135	30	24775	0.0116029	0.035173	12.2346	0	Rac3, Rac1
positive regulation of osteoclast differentiation	GO:0045672	2	135	30	24775	0.0116029	0.035173	12.2346	0	Traf6, Creb1
bone development	GO:0060348	3	135	86	24775	0.0116531	0.0352669	6.40181	0	Map2k6, Map3k7, Mapk14
positive regulation of angiogenesis	GO:0045766	4	135	161	24775	0.0117785	0.0355877	4.55947	0	Rapgef3, Stat3, Nras, Sp1
response to peptide hormone	GO:0043434	3	135	87	24775	0.012022	0.0362638	6.32822	0	Jund, Stat3, Irs1
positive regulation of macroautophagy	GO:0016239	2	135	31	24775	0.0123592	0.0367967	11.8399	0	Gnai3, Map3k7
positive regulation of myoblast differentiation	GO:0045663	2	135	31	24775	0.0123592	0.0367967	11.8399	0	Map3k5, Mapk14
extrinsic apoptotic signaling pathway via death domain receptors	GO:0008625	2	135	31	24775	0.0123592	0.0367967	11.8399	0	Casp8, Bad
positive regulation of long-term synaptic potentiation	GO:1900273	2	135	31	24775	0.0123592	0.0367967	11.8399	0	App, Creb1
cardiac muscle tissue development	GO:0048738	2	135	31	24775	0.0123592	0.0367967	11.8399	0	Pten, Casp8
response to electrical stimulus	GO:0051602	2	135	31	24775	0.0123592	0.0367967	11.8399	0	Src, Sod2
animal organ morphogenesis	GO:0009887	4	135	163	24775	0.0122785	0.0367967	4.50352	0	Med1, Rela, Traf6, Crkl
negative regulation of intrinsic apoptotic signaling pathway	GO:2001243	2	135	31	24775	0.0123592	0.0367967	11.8399	0	Mcl1, Src
positive regulation of protein binding	GO:0032092	3	135	88	24775	0.0123976	0.0368513	6.25631	0	App, Rpl11, Ralb
G protein-coupled receptor signaling pathway	GO:0007186	18	135	1866	24775	0.0127366	0.0377977	1.77028	0	Gnb1, Gnai2, Gng5, Gnai1, Gnb5, Gnb2, Gng2, Gng11, App, Rac1, Gng12, Gng3, Rac2, Gnb3, Gnao1, Gnai3, Gng7, Gnb4
integrin-mediated signaling pathway	GO:0007229	3	135	89	24775	0.0127799	0.0378648	6.18602	0	Cdc42, Src, Rhoa
cellular response to gamma radiation	GO:0071480	2	135	32	24775	0.0131365	0.0387962	11.4699	0	Hras, H2ax
positive regulation of neutrophil chemotaxis	GO:0090023	2	135	32	24775	0.0131365	0.0387962	11.4699	0	Rac1, Rac2
regulation of neuron apoptotic process	GO:0043523	2	135	33	24775	0.0139346	0.0409554	11.1223	0	Esr1, Htt
positive regulation of cyclin-dependent protein serine/threonine kinase activity	GO:0045737	2	135	33	24775	0.0139346	0.0409554	11.1223	0	Src, Egfr
endothelial cell migration	GO:0043542	2	135	33	24775	0.0139346	0.0409554	11.1223	0	Pten, Rhoa
response to nickel cation	GO:0010045	1	135	3	24775	0.0162589	0.0417046	61.1728	0	Hspa8
negative regulation of fibroblast proliferation	GO:0048147	2	135	34	24775	0.0147533	0.0417046	10.7952	0	Gstp1, Sod2
regulation of exocyst localization	GO:0060178	1	135	3	24775	0.0162589	0.0417046	61.1728	0	Ralb
beta selection	GO:0043366	1	135	3	24775	0.0162589	0.0417046	61.1728	0	Rhoa
positive regulation of calcium ion transmembrane transport	GO:1904427	1	135	3	24775	0.0162589	0.0417046	61.1728	0	Rapgef3
positive regulation of GTP binding	GO:1904426	1	135	3	24775	0.0162589	0.0417046	61.1728	0	Rapgef3
negative regulation of mitotic cell cycle	GO:0045930	2	135	35	24775	0.0155922	0.0417046	10.4868	0	Egfr, Smad3
prostate epithelial cord elongation	GO:0060523	1	135	3	24775	0.0162589	0.0417046	61.1728	0	Esr1
positive regulation of prolactin secretion	GO:1902722	1	135	3	24775	0.0162589	0.0417046	61.1728	0	Egfr
positive regulation of platelet-derived growth factor receptor signaling pathway	GO:0010641	1	135	3	24775	0.0162589	0.0417046	61.1728	0	Src
protein targeting to lysosome involved in chaperone-mediated autophagy	GO:0061740	1	135	3	24775	0.0162589	0.0417046	61.1728	0	Hspa8
positive regulation of nitric oxide mediated signal transduction	GO:0010750	1	135	3	24775	0.0162589	0.0417046	61.1728	0	Egfr
regulation of cell adhesion involved in heart morphogenesis	GO:0061344	1	135	3	24775	0.0162589	0.0417046	61.1728	0	Rac1
positive regulation of platelet-derived growth factor receptor-beta signaling pathway	GO:2000588	1	135	3	24775	0.0162589	0.0417046	61.1728	0	Src
positive regulation of TRAIL-activated apoptotic signaling pathway	GO:1903984	1	135	3	24775	0.0162589	0.0417046	61.1728	0	Pten
regulation of mRNA binding	GO:1902415	1	135	3	24775	0.0162589	0.0417046	61.1728	0	Carm1
renal inner medulla development	GO:0072053	1	135	3	24775	0.0162589	0.0417046	61.1728	0	Ctnnb1
regulation of vitamin D receptor signaling pathway	GO:0070562	1	135	3	24775	0.0162589	0.0417046	61.1728	0	Med1
glial cell fate determination	GO:0007403	1	135	3	24775	0.0162589	0.0417046	61.1728	0	Ctnnb1
regulation of motor neuron apoptotic process	GO:2000671	1	135	3	24775	0.0162589	0.0417046	61.1728	0	Map2k7
late endosomal microautophagy	GO:0061738	1	135	3	24775	0.0162589	0.0417046	61.1728	0	Hspa8
facial nucleus development	GO:0021754	1	135	3	24775	0.0162589	0.0417046	61.1728	0	Atf2
odontogenesis	GO:0042476	2	135	34	24775	0.0147533	0.0417046	10.7952	0	Src, Rhoa
intrinsic apoptotic signaling pathway in response to hypoxia	GO:1990144	1	135	3	24775	0.0162589	0.0417046	61.1728	0	Atf2
regulation of amyloid fibril formation	GO:1905906	1	135	3	24775	0.0162589	0.0417046	61.1728	0	App
embryonic skeletal limb joint morphogenesis	GO:0036023	1	135	3	24775	0.0162589	0.0417046	61.1728	0	Ctnnb1
autophagosome maturation	GO:0097352	2	135	34	24775	0.0147533	0.0417046	10.7952	0	Pik3c3, Becn1
positive regulation of muscle contraction	GO:0045933	1	135	3	24775	0.0162589	0.0417046	61.1728	0	Map2k1
positive regulation of dephosphorylation	GO:0035306	1	135	3	24775	0.0162589	0.0417046	61.1728	0	Src
neuropilin signaling pathway	GO:0038189	1	135	3	24775	0.0162589	0.0417046	61.1728	0	Cdc42
metanephric mesenchyme morphogenesis	GO:0072133	1	135	3	24775	0.0162589	0.0417046	61.1728	0	Smad4
negative regulation of biosynthetic process	GO:0009890	1	135	3	24775	0.0162589	0.0417046	61.1728	0	Gstp1
Schwann cell proliferation	GO:0014010	1	135	3	24775	0.0162589	0.0417046	61.1728	0	Ctnnb1
histone H2B acetylation	GO:0043969	1	135	3	24775	0.0162589	0.0417046	61.1728	0	Atf2
cellular response to cell-matrix adhesion	GO:0071460	1	135	3	24775	0.0162589	0.0417046	61.1728	0	Gstp1
positive regulation of apoptotic process by virus	GO:0060139	1	135	3	24775	0.0162589	0.0417046	61.1728	0	Bad
age-dependent response to oxidative stress	GO:0001306	1	135	3	24775	0.0162589	0.0417046	61.1728	0	Sod2
olfactory lobe development	GO:0021988	1	135	3	24775	0.0162589	0.0417046	61.1728	0	Htt
endothelin receptor signaling pathway involved in heart process	GO:0086101	1	135	3	24775	0.0162589	0.0417046	61.1728	0	Cdc42
negative regulation of mesenchymal to epithelial transition involved in metanephros morphogenesis	GO:0003340	1	135	3	24775	0.0162589	0.0417046	61.1728	0	Ctnnb1
positive regulation of oxidative stress-induced neuron intrinsic apoptotic signaling pathway	GO:1903378	1	135	3	24775	0.0162589	0.0417046	61.1728	0	Mcl1
plus-end-directed vesicle transport along microtubule	GO:0072383	1	135	3	24775	0.0162589	0.0417046	61.1728	0	Kif5b
oviduct development	GO:0060066	1	135	3	24775	0.0162589	0.0417046	61.1728	0	Ctnnb1
growth plate cartilage chondrocyte proliferation	GO:0003419	1	135	3	24775	0.0162589	0.0417046	61.1728	0	Atf2
positive regulation of epithelial cell proliferation involved in prostate gland development	GO:0060769	1	135	3	24775	0.0162589	0.0417046	61.1728	0	Ctnnb1
cerebellar cortex formation	GO:0021697	1	135	3	24775	0.0162589	0.0417046	61.1728	0	Map2k1
canonical Wnt signaling pathway involved in osteoblast differentiation	GO:0044339	1	135	3	24775	0.0162589	0.0417046	61.1728	0	Ctnnb1
negative regulation of calcidiol 1-monooxygenase activity	GO:0010956	1	135	3	24775	0.0162589	0.0417046	61.1728	0	Nfkb1
positive regulation of branching involved in lung morphogenesis	GO:0061047	1	135	3	24775	0.0162589	0.0417046	61.1728	0	Ctnnb1
positive regulation of aggrephagy	GO:1905337	1	135	3	24775	0.0162589	0.0417046	61.1728	0	Htt
primary ovarian follicle growth	GO:0001545	1	135	3	24775	0.0162589	0.0417046	61.1728	0	Src
activation of cysteine-type endopeptidase activity involved in apoptotic signaling pathway	GO:0097296	1	135	3	24775	0.0162589	0.0417046	61.1728	0	Smad3
glucose catabolic process	GO:0006007	1	135	3	24775	0.0162589	0.0417046	61.1728	0	Bad
astrocyte-dopaminergic neuron signaling	GO:0036520	1	135	3	24775	0.0162589	0.0417046	61.1728	0	Ctnnb1
regulation of hair follicle development	GO:0051797	1	135	3	24775	0.0162589	0.0417046	61.1728	0	Smad4
positive regulation of cytotoxic T cell differentiation	GO:0045585	1	135	3	24775	0.0162589	0.0417046	61.1728	0	Hsp90aa1
eye photoreceptor cell differentiation	GO:0001754	1	135	3	24775	0.0162589	0.0417046	61.1728	0	Stat3
negative regulation of cardiac muscle cell apoptotic process	GO:0010667	2	135	35	24775	0.0155922	0.0417046	10.4868	0	Rapgef3, Hspa8
paraxial mesoderm morphogenesis	GO:0048340	1	135	3	24775	0.0162589	0.0417046	61.1728	0	Smad3
canonical Wnt signaling pathway involved in mesenchymal stem cell differentiation	GO:0044338	1	135	3	24775	0.0162589	0.0417046	61.1728	0	Ctnnb1
embryonic hindlimb morphogenesis	GO:0035116	2	135	35	24775	0.0155922	0.0417046	10.4868	0	Med1, Ctnnb1
BMP signaling pathway	GO:0030509	3	135	96	24775	0.0156442	0.0417046	5.73495	0	Atf2, Smad4, Smad3
clathrin coat disassembly	GO:0072318	1	135	3	24775	0.0162589	0.0417046	61.1728	0	Hspa8
positive regulation of cardiac muscle myoblast proliferation	GO:0110024	1	135	3	24775	0.0162589	0.0417046	61.1728	0	Atf2
lymphocyte aggregation	GO:0071593	1	135	3	24775	0.0162589	0.0417046	61.1728	0	Rac2
dark adaptation	GO:1990603	1	135	3	24775	0.0162589	0.0417046	61.1728	0	Gnb5
response to antineoplastic agent	GO:0097327	1	135	3	24775	0.0162589	0.0417046	61.1728	0	Rap1a
lung induction	GO:0060492	1	135	3	24775	0.0162589	0.0417046	61.1728	0	Ctnnb1
regulation of B cell apoptotic process	GO:0002902	1	135	3	24775	0.0162589	0.0417046	61.1728	0	Pten
positive regulation of syncytium formation by plasma membrane fusion	GO:0060143	1	135	3	24775	0.0162589	0.0417046	61.1728	0	Rapgef3
positive regulation of heparan sulfate proteoglycan biosynthetic process	GO:0010909	1	135	3	24775	0.0162589	0.0417046	61.1728	0	Ctnnb1
stress-induced premature senescence	GO:0090400	1	135	3	24775	0.0162589	0.0417046	61.1728	0	Mapk14
positive regulation of G protein-coupled receptor internalization	GO:1904022	1	135	3	24775	0.0162589	0.0417046	61.1728	0	App
negative regulation of adenylate cyclase-activating adrenergic receptor signaling pathway involved in heart process	GO:0140199	1	135	3	24775	0.0162589	0.0417046	61.1728	0	Gnai2
cellular response to corticosterone stimulus	GO:0071386	1	135	3	24775	0.0162589	0.0417046	61.1728	0	Foxo3
positive regulation of lysosomal membrane permeability	GO:0097214	1	135	3	24775	0.0162589	0.0417046	61.1728	0	Hspa8
response to tumor necrosis factor	GO:0034612	2	135	34	24775	0.0147533	0.0417046	10.7952	0	Casp8, Map2k7
thyroid hormone mediated signaling pathway	GO:0002154	1	135	3	24775	0.0162589	0.0417046	61.1728	0	Med1
positive regulation of lipase activity	GO:0060193	1	135	3	24775	0.0162589	0.0417046	61.1728	0	Rhoa
branching involved in lymph vessel morphogenesis	GO:0060854	1	135	3	24775	0.0162589	0.0417046	61.1728	0	Nfatc1
positive regulation of deacetylase activity	GO:0090045	1	135	3	24775	0.0162589	0.0417046	61.1728	0	Mapk8
regulation of CAMKK-AMPK signaling cascade	GO:1905289	1	135	3	24775	0.0162589	0.0417046	61.1728	0	Htt
negative regulation of chemotaxis	GO:0050922	1	135	3	24775	0.0162589	0.0417046	61.1728	0	Dusp3
neuron projection development	GO:0031175	4	135	172	24775	0.0146966	0.0417046	4.26787	0	Mapk8, Rac3, App, Pten
TRAM-dependent toll-like receptor 4 signaling pathway	GO:0035669	1	135	3	24775	0.0162589	0.0417046	61.1728	0	Prkce
positive regulation of transforming growth factor beta2 production	GO:0032915	1	135	3	24775	0.0162589	0.0417046	61.1728	0	Atf2
response to isolation stress	GO:0035900	1	135	3	24775	0.0162589	0.0417046	61.1728	0	Sod2
regulation of amyloid-beta clearance	GO:1900221	1	135	3	24775	0.0162589	0.0417046	61.1728	0	App
DNA damage checkpoint signaling	GO:0000077	2	135	34	24775	0.0147533	0.0417046	10.7952	0	H2ax, Mapk14
genitalia morphogenesis	GO:0035112	1	135	3	24775	0.0162589	0.0417046	61.1728	0	Ctnnb1
vesicle-mediated transport	GO:0016192	5	135	265	24775	0.0151873	0.0417046	3.46261	0	Hspa1b, Hspa8, Hspa1a, Hspa2, Mapk8ip3
response to progesterone	GO:0032570	2	135	36	24775	0.0164511	0.0420213	10.1955	0	Hspa8, Bad
positive regulation of T cell activation	GO:0050870	2	135	36	24775	0.0164511	0.0420213	10.1955	0	Prkcq, Malt1
regulation of multicellular organism growth	GO:0040014	2	135	36	24775	0.0164511	0.0420213	10.1955	0	App, Stat3
phosphatidylinositol 3-kinase signaling	GO:0014065	2	135	37	24775	0.0173298	0.0441239	9.91992	0	Pten, Irs1
positive regulation of excitatory postsynaptic potential	GO:2000463	2	135	37	24775	0.0173298	0.0441239	9.91992	0	App, Pten
spermatogenesis	GO:0007283	7	135	486	24775	0.0173464	0.0441239	2.64327	0	Klc3, H2ax, Htt, Hspa2, Smad4, Crkl, Bad
inflammatory response	GO:0006954	6	135	377	24775	0.0174246	0.0442615	2.92072	0	Mapk8, Rela, Stat3, Prkcq, Map2k3, Mapkapk2
cellular response to amyloid-beta	GO:1904646	2	135	38	24775	0.0182281	0.0459839	9.65887	0	App, Foxo3
response to axon injury	GO:0048678	2	135	38	24775	0.0182281	0.0459839	9.65887	0	Map2k1, Sod2
positive regulation of mitotic cell cycle	GO:0045931	2	135	38	24775	0.0182281	0.0459839	9.65887	0	App, Dusp3
response to starvation	GO:0042594	2	135	38	24775	0.0182281	0.0459839	9.65887	0	Hspa8, Foxo3
defense response to protozoan	GO:0042832	2	135	38	24775	0.0182281	0.0459839	9.65887	0	Hras, Nras
mRNA catabolic process	GO:0006402	2	135	39	24775	0.0191457	0.0479033	9.41121	0	Hspa1b, Hspa1a
negative regulation of protein-containing complex assembly	GO:0031333	2	135	39	24775	0.0191457	0.0479033	9.41121	0	Cdc42, Src
regulation of calcium ion transport	GO:0051924	2	135	39	24775	0.0191457	0.0479033	9.41121	0	Gnai2, Rhoa
establishment of cell polarity	GO:0030010	2	135	39	24775	0.0191457	0.0479033	9.41121	0	Crkl, Hsp90aa1
positive regulation of apoptotic signaling pathway	GO:2001235	2	135	39	24775	0.0191457	0.0479033	9.41121	0	Mapk8, Pten
positive regulation of catalytic activity	GO:0043085	2	135	39	24775	0.0191457	0.0479033	9.41121	0	Hspa8, Cdc42
localization within membrane	GO:0051668	1	135	4	24775	0.02162	0.0489519	45.8796	0	Rac1
positive regulation of luteinizing hormone secretion	GO:0033686	1	135	4	24775	0.02162	0.0489519	45.8796	0	Smad4
JUN phosphorylation	GO:0007258	1	135	4	24775	0.02162	0.0489519	45.8796	0	Mapk8
regulation of skeletal muscle acetylcholine-gated channel clustering	GO:1904393	1	135	4	24775	0.02162	0.0489519	45.8796	0	Crkl
diterpenoid metabolic process	GO:0016101	1	135	4	24775	0.02162	0.0489519	45.8796	0	Egfr
metanephros morphogenesis	GO:0003338	1	135	4	24775	0.02162	0.0489519	45.8796	0	Ctnnb1
positive regulation of inositol 1,4,5-trisphosphate-sensitive calcium-release channel activity	GO:0031587	1	135	4	24775	0.02162	0.0489519	45.8796	0	Htt
cerebellar neuron development	GO:0098749	1	135	4	24775	0.02162	0.0489519	45.8796	0	Crkl
regulation of epidermal growth factor-activated receptor activity	GO:0007176	1	135	4	24775	0.02162	0.0489519	45.8796	0	App
positive regulation of synapse structural plasticity	GO:0051835	1	135	4	24775	0.02162	0.0489519	45.8796	0	Cdc42
positive regulation of Notch signaling pathway	GO:0045747	2	135	40	24775	0.0200823	0.0489519	9.17593	0	Stat3, Src
mesenchymal cell proliferation involved in lung development	GO:0060916	1	135	4	24775	0.02162	0.0489519	45.8796	0	Ctnnb1
negative regulation of vascular associated smooth muscle cell apoptotic process	GO:1905460	1	135	4	24775	0.02162	0.0489519	45.8796	0	Gapdh
myoblast differentiation involved in skeletal muscle regeneration	GO:0014835	1	135	4	24775	0.02162	0.0489519	45.8796	0	Mapk14
quinolinate biosynthetic process	GO:0019805	1	135	4	24775	0.02162	0.0489519	45.8796	0	Htt
negative regulation of triglyceride metabolic process	GO:0090209	1	135	4	24775	0.02162	0.0489519	45.8796	0	Esr1
positive regulation of interleukin-6 production	GO:0032755	3	135	108	24775	0.0213298	0.0489519	5.09774	0	App, Traf6, Stat3
positive regulation of extracellular matrix assembly	GO:1901203	1	135	4	24775	0.02162	0.0489519	45.8796	0	Smad3
glutathione derivative biosynthetic process	GO:1901687	1	135	4	24775	0.02162	0.0489519	45.8796	0	Gstp1
insulin secretion	GO:0030073	2	135	41	24775	0.0210378	0.0489519	8.95212	0	Htt, Irs1
positive regulation of Schwann cell differentiation	GO:0014040	1	135	4	24775	0.02162	0.0489519	45.8796	0	Rela
mitochondrial translational elongation	GO:0070125	1	135	4	24775	0.02162	0.0489519	45.8796	0	Mrpl44
fungiform papilla formation	GO:0061198	1	135	4	24775	0.02162	0.0489519	45.8796	0	Ctnnb1
astrocyte activation involved in immune response	GO:0002265	1	135	4	24775	0.02162	0.0489519	45.8796	0	App
negative regulation of homotypic cell-cell adhesion	GO:0034111	1	135	4	24775	0.02162	0.0489519	45.8796	0	Map2k1
B-1a B cell differentiation	GO:0002337	1	135	4	24775	0.02162	0.0489519	45.8796	0	Nfatc1
regulation of adenylate cyclase activity	GO:0045761	1	135	4	24775	0.02162	0.0489519	45.8796	0	Gng7
central nervous system myelin maintenance	GO:0032286	1	135	4	24775	0.02162	0.0489519	45.8796	0	Pten
telomerase holoenzyme complex assembly	GO:1905323	1	135	4	24775	0.02162	0.0489519	45.8796	0	Hsp90aa1
cellular response to staurosporine	GO:0072734	1	135	4	24775	0.02162	0.0489519	45.8796	0	Casp3
type B pancreatic cell apoptotic process	GO:0097050	1	135	4	24775	0.02162	0.0489519	45.8796	0	Mapk8
regulation of RNA biosynthetic process	GO:2001141	1	135	4	24775	0.02162	0.0489519	45.8796	0	Med1
anterior neural tube closure	GO:0061713	1	135	4	24775	0.02162	0.0489519	45.8796	0	Casp3
negative regulation of wound healing, spreading of epidermal cells	GO:1903690	1	135	4	24775	0.02162	0.0489519	45.8796	0	Pten
trachea morphogenesis	GO:0060439	1	135	4	24775	0.02162	0.0489519	45.8796	0	Ctnnb1
response to UV-A	GO:0070141	1	135	4	24775	0.02162	0.0489519	45.8796	0	Egfr
rhythmic synaptic transmission	GO:0060024	1	135	4	24775	0.02162	0.0489519	45.8796	0	Pten
negative regulation of alpha-beta T cell proliferation	GO:0046642	1	135	4	24775	0.02162	0.0489519	45.8796	0	Itch
morphogenesis of an epithelial fold	GO:0060571	1	135	4	24775	0.02162	0.0489519	45.8796	0	Egfr
negative regulation of intracellular steroid hormone receptor signaling pathway	GO:0033144	1	135	4	24775	0.02162	0.0489519	45.8796	0	Rhoa
response to water-immersion restraint stress	GO:1990785	1	135	4	24775	0.02162	0.0489519	45.8796	0	Foxo3
regulation of thymocyte apoptotic process	GO:0070243	1	135	4	24775	0.02162	0.0489519	45.8796	0	Casp8
pharynx development	GO:0060465	1	135	4	24775	0.02162	0.0489519	45.8796	0	Crkl
atrioventricular valve formation	GO:0003190	1	135	4	24775	0.02162	0.0489519	45.8796	0	Smad4
protein localization to tricellular tight junction	GO:0061833	1	135	4	24775	0.02162	0.0489519	45.8796	0	Mapk8
negative regulation of primary miRNA processing	GO:2000635	1	135	4	24775	0.02162	0.0489519	45.8796	0	Stat3
response to wounding	GO:0009611	3	135	106	24775	0.0203138	0.0489519	5.19392	0	Map2k4, Casp3, Map2k7
cellular response to interferon-gamma	GO:0071346	3	135	106	24775	0.0203138	0.0489519	5.19392	0	Cdc42, Gapdh, Kif5b
lactate biosynthetic process from pyruvate	GO:0019244	1	135	4	24775	0.02162	0.0489519	45.8796	0	Htt
response to oleic acid	GO:0034201	1	135	4	24775	0.02162	0.0489519	45.8796	0	Bad
actin filament branching	GO:0090135	1	135	4	24775	0.02162	0.0489519	45.8796	0	Cdc42
positive regulation of mitochondrial membrane permeability involved in apoptotic process	GO:1902110	1	135	4	24775	0.02162	0.0489519	45.8796	0	Atf2
response to leucine	GO:0043201	1	135	4	24775	0.02162	0.0489519	45.8796	0	Pik3c3
left ventricular cardiac muscle tissue morphogenesis	GO:0003220	1	135	4	24775	0.02162	0.0489519	45.8796	0	Smad4
transcription, DNA-templated	GO:0006351	3	135	105	24775	0.019816	0.0489519	5.24339	0	Jun, Rela, Smad4
angiotensin-mediated vasoconstriction involved in regulation of systemic arterial blood pressure	GO:0001998	1	135	4	24775	0.02162	0.0489519	45.8796	0	Rhoa
histone arginine methylation	GO:0034969	1	135	4	24775	0.02162	0.0489519	45.8796	0	Carm1
formation of anatomical boundary	GO:0048859	1	135	4	24775	0.02162	0.0489519	45.8796	0	Smad4
regulation of secondary heart field cardioblast proliferation	GO:0003266	1	135	4	24775	0.02162	0.0489519	45.8796	0	Ctnnb1
canonical Wnt signaling pathway involved in midbrain dopaminergic neuron differentiation	GO:1904954	1	135	4	24775	0.02162	0.0489519	45.8796	0	Ctnnb1
mitochondrial ribosome assembly	GO:0061668	1	135	4	24775	0.02162	0.0489519	45.8796	0	Mrps2
programmed cell death	GO:0012501	2	135	41	24775	0.0210378	0.0489519	8.95212	0	Casp9, Casp8
positive regulation of blood vessel endothelial cell migration	GO:0043536	2	135	41	24775	0.0210378	0.0489519	8.95212	0	Map2k3, Sp1
phototransduction, visible light	GO:0007603	1	135	4	24775	0.02162	0.0489519	45.8796	0	Gnb1
protein insertion into mitochondrial outer membrane	GO:0045040	1	135	4	24775	0.02162	0.0489519	45.8796	0	Hsp90aa1
positive regulation of axonogenesis	GO:0050772	2	135	40	24775	0.0200823	0.0489519	9.17593	0	Map2k1, Map2k2
establishment or maintenance of apical/basal cell polarity	GO:0035088	1	135	4	24775	0.02162	0.0489519	45.8796	0	Cdc42
regulation of cAMP-dependent protein kinase activity	GO:2000479	1	135	4	24775	0.02162	0.0489519	45.8796	0	Htt
regulation of spontaneous synaptic transmission	GO:0150003	1	135	4	24775	0.02162	0.0489519	45.8796	0	App
negative regulation of long-chain fatty acid import across plasma membrane	GO:0010748	1	135	4	24775	0.02162	0.0489519	45.8796	0	Irs2
labyrinthine layer morphogenesis	GO:0060713	1	135	4	24775	0.02162	0.0489519	45.8796	0	Ncoa3
cellular response to potassium ion starvation	GO:0051365	1	135	4	24775	0.02162	0.0489519	45.8796	0	Jun
postsynaptic density assembly	GO:0097107	1	135	4	24775	0.02162	0.0489519	45.8796	0	Pten
growth plate cartilage chondrocyte differentiation	GO:0003418	1	135	4	24775	0.02162	0.0489519	45.8796	0	Atf2
citrulline metabolic process	GO:0000052	1	135	4	24775	0.02162	0.0489519	45.8796	0	Htt
macroautophagy	GO:0016236	2	135	40	24775	0.0200823	0.0489519	9.17593	0	Pik3c3, Becn1
positive regulation of molecular function	GO:0044093	1	135	4	24775	0.02162	0.0489519	45.8796	0	Ctnnb1
ossification	GO:0001503	3	135	109	24775	0.0218481	0.0494075	5.05097	0	Mapk8, Traf6, Sp1
endoderm development	GO:0007492	2	135	42	24775	0.022012	0.049473	8.73898	0	Smad4, Smad3
regulation of cytokinesis	GO:0032465	2	135	42	24775	0.022012	0.049473	8.73898	0	Pik3c3, Becn1
iron ion homeostasis	GO:0055072	2	135	42	24775	0.022012	0.049473	8.73898	0	Htt, Sod2
lactation	GO:0007595	2	135	42	24775	0.022012	0.049473	8.73898	0	Med1, Creb1
positive regulation of smooth muscle cell migration	GO:0014911	2	135	42	24775	0.022012	0.049473	8.73898	0	Rapgef3, Src
