# Supplementary material for: Differential aortic aneurysm formation provoked by chemogenetic oxidative stress
Source: J Clin Invest. 2025 Mar 18;135(9):e188743. doi: 10.1172/JCI188743 (PMC12043099; doi:10.1172/JCI188743)
Supplement: Supplemental table 5 [file jci-135-188743-s170.xlsx]

## Sheet: gp geneset reactome supplementa
description	annotation_id	genes_found	input_size	term_genes	universe	pval	pval_adj	relative_enrichment	annotsbias	genes
Mitochondrial translation elongation	R-MMU-5389840	26	116	83	8495	2.21e-29	1.42e-26	22.9404	0	Mrpl19, Mrpl30, Mrpl49, Mrpl4, Mrps9, Mrpl32, Mrpl17, Mrpl44, Mrpl33, Mrpl47, Mrpl3, Mrpl40, Mrpl41, Mrpl13, Mrpl22, Mrpl34, Mrps5, Mrpl23, Mrps14, Mrps2, Mrpl46, Mrpl16, Dap3, Mrps15, Mrps35, Mrps16
Mitochondrial translation termination	R-MMU-5419276	26	116	85	8495	4.52e-29	1.42e-26	22.4006	0	Mrpl19, Mrpl30, Mrpl49, Mrpl4, Mrps9, Mrpl32, Mrpl17, Mrpl44, Mrpl33, Mrpl47, Mrpl3, Mrpl40, Mrpl41, Mrpl13, Mrpl22, Mrpl34, Mrps5, Mrpl23, Mrps14, Mrps2, Mrpl46, Mrpl16, Dap3, Mrps15, Mrps35, Mrps16
Mitochondrial translation	R-MMU-5368287	26	116	86	8495	6.41e-29	1.42e-26	22.1401	0	Mrpl19, Mrpl30, Mrpl49, Mrpl4, Mrps9, Mrpl32, Mrpl17, Mrpl44, Mrpl33, Mrpl47, Mrpl3, Mrpl40, Mrpl41, Mrpl13, Mrpl22, Mrpl34, Mrps5, Mrpl23, Mrps14, Mrps2, Mrpl46, Mrpl16, Dap3, Mrps15, Mrps35, Mrps16
Extra-nuclear estrogen signaling	R-MMU-9009391	20	116	67	8495	3.18e-22	5.28e-20	21.8605	0	Gnb1, Hras, Gnai2, Gng5, Gnai1, Gnb5, Esr1, Gnb2, Gng2, Gng11, Creb1, Gng3, Foxo3, Gnb3, Src, Egfr, Gnai3, Gnb4, Kras, Hsp90aa1
ESR-mediated signaling	R-MMU-8939211	26	116	176	8495	2.99e-20	3.98e-18	10.8185	0	Gnb1, Hras, Gnai2, Jun, Med1, Gng5, Gnai1, Gnb5, Esr1, Gnb2, Gng2, Atf2, Gng11, H2ax, Creb1, Gng3, Foxo3, Carm1, Gnb3, Src, Egfr, Gnai3, Gnb4, Sp1, Kras, Hsp90aa1
Translation	R-MMU-72766	28	116	219	8495	4.85e-20	5.37e-18	9.36309	0	Mrpl19, Mrpl30, Rps11, Mrpl49, Mrpl4, Mrps9, Mrpl32, Mrpl17, Mrpl44, Mrpl33, Mrpl47, Mrpl3, Mrpl40, Mrpl41, Mrpl13, Mrpl22, Mrpl34, Mrps5, Mrpl23, Mrps14, Mrps2, Mrpl46, Mrpl16, Rpl11, Dap3, Mrps15, Mrps35, Mrps16
Signal amplification	R-MMU-392518	14	116	31	8495	7.66e-19	7.28e-17	33.0729	0	Gnb1, Gnai2, Gng5, Gnai1, Gnb5, Gnb2, Gng2, Gng11, Gng3, Gnb3, Src, Gnai3, Mapk14, Gnb4
ADP signalling through P2Y purinoceptor 12	R-MMU-392170	12	116	20	8495	2.7e-18	2.25e-16	43.9397	0	Gnb1, Gnai2, Gng5, Gnai1, Gnb5, Gnb2, Gng2, Gng11, Gng3, Gnb3, Gnai3, Gnb4
Toll Like Receptor 3 (TLR3) Cascade	R-MMU-168164	17	116	63	8495	3.59e-18	2.39e-16	19.7612	0	Map2k4, Mapk8, Jun, Rela, Atf2, Map2k6, App, Traf6, Creb1, Mapkapk3, Map2k3, Mapkapk2, Nfkb1, Dusp3, Map3k7, Mapk14, Map2k7
Toll Like Receptor 9 (TLR9) Cascade	R-MMU-168138	18	116	75	8495	3.52e-18	2.39e-16	17.5759	0	Map2k4, Mapk8, Jun, Rela, Atf2, Pik3c3, Map2k6, App, Traf6, Creb1, Mapkapk3, Map2k3, Mapkapk2, Nfkb1, Dusp3, Map3k7, Mapk14, Map2k7
Toll Like Receptor 10 (TLR10) Cascade	R-MMU-168142	17	116	65	8495	6.48e-18	3.31e-16	19.1532	0	Map2k4, Mapk8, Jun, Rela, Atf2, Map2k6, App, Traf6, Creb1, Mapkapk3, Map2k3, Mapkapk2, Nfkb1, Dusp3, Map3k7, Mapk14, Map2k7
MyD88 cascade initiated on plasma membrane	R-MMU-975871	17	116	65	8495	6.48e-18	3.31e-16	19.1532	0	Map2k4, Mapk8, Jun, Rela, Atf2, Map2k6, App, Traf6, Creb1, Mapkapk3, Map2k3, Mapkapk2, Nfkb1, Dusp3, Map3k7, Mapk14, Map2k7
Toll Like Receptor 5 (TLR5) Cascade	R-MMU-168176	17	116	65	8495	6.48e-18	3.31e-16	19.1532	0	Map2k4, Mapk8, Jun, Rela, Atf2, Map2k6, App, Traf6, Creb1, Mapkapk3, Map2k3, Mapkapk2, Nfkb1, Dusp3, Map3k7, Mapk14, Map2k7
Toll Like Receptor 2 (TLR2) Cascade	R-MMU-181438	17	116	66	8495	8.63e-18	3.38e-16	18.863	0	Map2k4, Mapk8, Jun, Rela, Atf2, Map2k6, App, Traf6, Creb1, Mapkapk3, Map2k3, Mapkapk2, Nfkb1, Dusp3, Map3k7, Mapk14, Map2k7
Toll Like Receptor TLR6:TLR2 Cascade	R-MMU-168188	17	116	66	8495	8.63e-18	3.38e-16	18.863	0	Map2k4, Mapk8, Jun, Rela, Atf2, Map2k6, App, Traf6, Creb1, Mapkapk3, Map2k3, Mapkapk2, Nfkb1, Dusp3, Map3k7, Mapk14, Map2k7
Toll Like Receptor TLR1:TLR2 Cascade	R-MMU-168179	17	116	66	8495	8.63e-18	3.38e-16	18.863	0	Map2k4, Mapk8, Jun, Rela, Atf2, Map2k6, App, Traf6, Creb1, Mapkapk3, Map2k3, Mapkapk2, Nfkb1, Dusp3, Map3k7, Mapk14, Map2k7
MyD88:MAL(TIRAP) cascade initiated on plasma membrane	R-MMU-166058	17	116	66	8495	8.63e-18	3.38e-16	18.863	0	Map2k4, Mapk8, Jun, Rela, Atf2, Map2k6, App, Traf6, Creb1, Mapkapk3, Map2k3, Mapkapk2, Nfkb1, Dusp3, Map3k7, Mapk14, Map2k7
Signaling by Nuclear Receptors	R-MMU-9006931	26	116	225	8495	1.65e-17	6.1e-16	8.46245	0	Gnb1, Hras, Gnai2, Jun, Med1, Gng5, Gnai1, Gnb5, Esr1, Gnb2, Gng2, Atf2, Gng11, H2ax, Creb1, Gng3, Foxo3, Carm1, Gnb3, Src, Egfr, Gnai3, Gnb4, Sp1, Kras, Hsp90aa1
TRIF(TICAM1)-mediated TLR4 signaling	R-MMU-937061	18	116	82	8495	1.99e-17	6.31e-16	16.0755	0	Map2k4, Mapk8, Jun, Rela, Atf2, Map2k6, App, Traf6, Creb1, Casp8, Mapkapk3, Map2k3, Mapkapk2, Nfkb1, Dusp3, Map3k7, Mapk14, Map2k7
MyD88-independent TLR4 cascade	R-MMU-166166	18	116	82	8495	1.99e-17	6.31e-16	16.0755	0	Map2k4, Mapk8, Jun, Rela, Atf2, Map2k6, App, Traf6, Creb1, Casp8, Mapkapk3, Map2k3, Mapkapk2, Nfkb1, Dusp3, Map3k7, Mapk14, Map2k7
TRAF6 mediated induction of NFkB and MAP kinases upon TLR7/8 or 9 activation	R-MMU-975138	17	116	69	8495	1.98e-17	6.31e-16	18.0429	0	Map2k4, Mapk8, Jun, Rela, Atf2, Map2k6, App, Traf6, Creb1, Mapkapk3, Map2k3, Mapkapk2, Nfkb1, Dusp3, Map3k7, Mapk14, Map2k7
MyD88 dependent cascade initiated on endosome	R-MMU-975155	17	116	70	8495	2.58e-17	7.81e-16	17.7851	0	Map2k4, Mapk8, Jun, Rela, Atf2, Map2k6, App, Traf6, Creb1, Mapkapk3, Map2k3, Mapkapk2, Nfkb1, Dusp3, Map3k7, Mapk14, Map2k7
Toll Like Receptor 7/8 (TLR7/8) Cascade	R-MMU-168181	17	116	71	8495	3.36e-17	9.72e-16	17.5346	0	Map2k4, Mapk8, Jun, Rela, Atf2, Map2k6, App, Traf6, Creb1, Mapkapk3, Map2k3, Mapkapk2, Nfkb1, Dusp3, Map3k7, Mapk14, Map2k7
Interleukin-17 signaling	R-MMU-448424	15	116	51	8495	8.95e-17	2.38e-15	21.539	0	Map2k4, Mapk8, Jun, Atf2, Map2k6, Traf6, Creb1, Mapkapk3, Map2k3, Mapkapk2, Nfkb1, Dusp3, Map3k7, Mapk14, Map2k7
MAP kinase activation	R-MMU-450294	15	116	51	8495	8.95e-17	2.38e-15	21.539	0	Map2k4, Mapk8, Jun, Atf2, Map2k6, Traf6, Creb1, Mapkapk3, Map2k3, Mapkapk2, Nfkb1, Dusp3, Map3k7, Mapk14, Map2k7
Toll Like Receptor 4 (TLR4) Cascade	R-MMU-166016	18	116	97	8495	4.84e-16	1.24e-14	13.5896	0	Map2k4, Mapk8, Jun, Rela, Atf2, Map2k6, App, Traf6, Creb1, Casp8, Mapkapk3, Map2k3, Mapkapk2, Nfkb1, Dusp3, Map3k7, Mapk14, Map2k7
Adrenaline,noradrenaline inhibits insulin secretion	R-MMU-400042	11	116	21	8495	5.98e-16	1.47e-14	38.36	0	Gnb1, Gnai2, Gng5, Gnai1, Gnb5, Gnb2, Gng2, Gng11, Gng3, Gnb3, Gnb4
Signaling by NTRKs	R-MMU-166520	16	116	71	8495	8.68e-16	2.06e-14	16.5032	0	Hras, Rac1, Creb1, Irs1, Crkl, Mapkapk3, Map2k1, Src, Mapkapk2, Dusp3, Irs2, Rap1a, Mapk14, Map2k2, Kras, Rhoa
Signal Transduction	R-MMU-162582	70	116	2154	8495	1.09e-15	2.5e-14	2.37989	0	Gnb1, Mapk8, Hras, Dynll1, Gnai2, Jun, Med1, Gng5, Gnai1, Gnb5, Rac3, Esr1, Rapgef3, Gnb2, Casp9, Klc3, Mapk12, Gng2, Rela, Atf2, Cdc42, Gng11, H2ax, Pik3c3, App, Traf6, Casp3, Rac1, Stat3, Creb1, Klc4, Pten, Foxo1, Irs1, Gng3, Prkcq, Foxo3, Casp8, Carm1, Smad4, Crkl, Bad, Rac2, Mapkapk3, Prkce, Kif5b, Map2k1, Gnb3, Gnao1, Src, Ctnnb1, Mapkapk2, Egfr, Nfkb1, Dusp3, Gnai3, Irs2, Map3k7, Rap1a, Map…
ADP signalling through P2Y purinoceptor 1	R-MMU-418592	11	116	23	8495	2.24e-15	4.96e-14	35.0244	0	Gnb1, Gng5, Gnb5, Gnb2, Gng2, Gng11, Gng3, Gnb3, Src, Mapk14, Gnb4
G beta:gamma signalling through CDC42	R-MMU-8964616	10	116	17	8495	2.73e-15	5.86e-14	43.0781	0	Gnb1, Gng5, Gnb5, Gnb2, Gng2, Cdc42, Gng11, Gng3, Gnb3, Gnb4
Toll-like Receptor Cascades	R-MMU-168898	19	116	126	8495	3.92e-15	8.15e-14	11.043	0	Map2k4, Mapk8, Jun, Rela, Atf2, Pik3c3, Map2k6, App, Traf6, Creb1, Casp8, Mapkapk3, Map2k3, Mapkapk2, Nfkb1, Dusp3, Map3k7, Mapk14, Map2k7
Ca2+ pathway	R-MMU-4086398	13	116	42	8495	5.29e-15	1.07e-13	22.6673	0	Gnb1, Gng5, Gnb5, Gnb2, Gng2, Gng11, Gng3, Gnb3, Gnao1, Ctnnb1, Map3k7, Gnb4, Kras
Platelet activation, signaling and aggregation	R-MMU-76002	24	116	241	8495	1.03e-14	2.02e-13	7.29289	0	Gnb1, Gnai2, Gng5, Gnai1, Gnb5, Rapgef3, Gnb2, Gng2, Cdc42, Gng11, App, Rac1, Gng3, Prkcq, Rac2, Prkce, Gnb3, Src, Gnai3, Rap1a, Mapk14, Gnb4, Rap1b, Rhoa
Signaling by NTRK1 (TRKA)	R-MMU-187037	14	116	59	8495	2.8e-14	5.32e-13	17.3773	0	Hras, Creb1, Irs1, Crkl, Mapkapk3, Map2k1, Mapkapk2, Dusp3, Irs2, Rap1a, Mapk14, Map2k2, Kras, Rhoa
G-protein beta:gamma signalling	R-MMU-397795	11	116	29	8495	5.35e-14	9.88e-13	27.7779	0	Gnb1, Gng5, Gnb5, Gnb2, Gng2, Cdc42, Gng11, Gng3, Gnb3, Gnb4, Rhoa
GABA B receptor activation	R-MMU-977444	12	116	39	8495	6.76e-14	1.18e-12	22.5332	0	Gnb1, Gnai2, Gng5, Gnai1, Gnb5, Gnb2, Gng2, Gng11, Gng3, Gnb3, Gnai3, Gnb4
Activation of GABAB receptors	R-MMU-991365	12	116	39	8495	6.76e-14	1.18e-12	22.5332	0	Gnb1, Gnai2, Gng5, Gnai1, Gnb5, Gnb2, Gng2, Gng11, Gng3, Gnb3, Gnai3, Gnb4
Glucagon-like Peptide-1 (GLP1) regulates insulin secretion	R-MMU-381676	11	116	30	8495	8.35e-14	1.42e-12	26.852	0	Gnb1, Gng5, Gnb5, Rapgef3, Gnb2, Gng2, Gng11, Gng3, Gnb3, Rap1a, Gnb4
G beta:gamma signalling through BTK	R-MMU-8964315	9	116	16	8495	1.27e-13	2.12e-12	41.1934	0	Gnb1, Gng5, Gnb5, Gnb2, Gng2, Gng11, Gng3, Gnb3, Gnb4
G beta:gamma signalling through PI3Kgamma	R-MMU-392451	10	116	23	8495	1.5e-13	2.43e-12	31.8403	0	Gnb1, Gng5, Gnb5, Gnb2, Gng2, Gng11, Gng3, Gnb3, Gnb4, Rhoa
Prostacyclin signalling through prostacyclin receptor	R-MMU-392851	9	116	17	8495	2.68e-13	4.24e-12	38.7703	0	Gnb1, Gng5, Gnb5, Gnb2, Gng2, Gng11, Gng3, Gnb3, Gnb4
Beta-catenin independent WNT signaling	R-MMU-3858494	17	116	121	8495	4.1e-13	6.35e-12	10.2889	0	Gnb1, Gng5, Gnb5, Rac3, Gnb2, Gng2, Gng11, Rac1, Gng3, Rac2, Gnb3, Gnao1, Ctnnb1, Map3k7, Gnb4, Kras, Rhoa
G beta:gamma signalling through PLC beta	R-MMU-418217	9	116	18	8495	5.29e-13	8e-12	36.6164	0	Gnb1, Gng5, Gnb5, Gnb2, Gng2, Gng11, Gng3, Gnb3, Gnb4
Innate Immune System	R-MMU-168249	41	116	893	8495	5.74e-13	8.48e-12	3.36231	0	Map2k4, Mapk8, Hras, Dynll1, Jun, Casp9, Mapk12, Rela, Hspa1b, Hspa8, Atf2, Cdc42, Pik3c3, Map2k6, Gstp1, App, Traf6, Rac1, Creb1, Prkcq, Hspa1a, Casp8, Rac2, Mapkapk3, Prkce, Src, Ctnnb1, Map2k3, Mapkapk2, Nfkb1, Dusp3, Map3k7, Rap1a, Mapk14, Malt1, Itch, Map2k7, Kras, Rap1b, Rhoa, Hsp90aa1
Regulation of insulin secretion	R-MMU-422356	13	116	59	8495	6.92e-13	1e-11	16.136	0	Gnb1, Gnai2, Gng5, Gnai1, Gnb5, Rapgef3, Gnb2, Gng2, Gng11, Gng3, Gnb3, Rap1a, Gnb4
Presynaptic function of Kainate receptors	R-MMU-500657	9	116	19	8495	9.94e-13	1.41e-11	34.6892	0	Gnb1, Gng5, Gnb5, Gnb2, Gng2, Gng11, Gng3, Gnb3, Gnb4
Signaling by Interleukins	R-MMU-449147	22	116	253	8495	2.47e-12	3.42e-11	6.36807	0	Map2k4, Mapk8, Jun, Rela, Atf2, Map2k6, App, Traf6, Casp3, Stat3, Creb1, Irs1, Crkl, Mapkapk3, Map2k3, Mapkapk2, Nfkb1, Dusp3, Irs2, Map3k7, Mapk14, Map2k7
G-protein activation	R-MMU-202040	9	116	21	8495	3.09e-12	4.19e-11	31.3855	0	Gnb1, Gng5, Gnb5, Gnb2, Gng2, Gng11, Gng3, Gnb3, Gnb4
Immune System	R-MMU-168256	53	116	1521	8495	3.6e-12	4.65e-11	2.55183	0	Map2k4, Mapk8, Hras, Dynll1, Jun, Rapgef3, Casp9, Klc3, Mapk12, Rela, Hspa1b, Hspa8, Atf2, Cdc42, Pik3c3, Map2k6, Gstp1, App, Traf6, Casp3, Rac1, Stat3, Creb1, Klc4, Pten, Irs1, Prkcq, Hspa1a, Foxo3, Casp8, Crkl, Rac2, Mapkapk3, Prkce, Kif5b, Src, Ctnnb1, Map2k3, Mapkapk2, Nfkb1, Dusp3, Irs2, Map3k7, Rap1a, Mapk14, Malt1, Itch, Map2k7, Kras, Rap1b, Rhoa, Dynll2, Hsp90aa1
Signaling by Receptor Tyrosine Kinases	R-MMU-9006934	27	116	406	8495	3.5e-12	4.65e-11	4.87016	0	Hras, Esr1, Mapk12, Cdc42, Pik3c3, Rac1, Stat3, Creb1, Irs1, Crkl, Mapkapk3, Prkce, Map2k1, Src, Ctnnb1, Mapkapk2, Egfr, Dusp3, Irs2, Rap1a, Mapk14, Itch, Map2k2, Kras, Rap1b, Rhoa, Hsp90aa1
Thrombin signalling through proteinase activated receptors (PARs)	R-MMU-456926	10	116	30	8495	3.64e-12	4.65e-11	24.4109	0	Gnb1, Gng5, Gnb5, Gnb2, Gng2, Gng11, Gng3, Gnb3, Src, Gnb4
Thromboxane signalling through TP receptor	R-MMU-428930	9	116	22	8495	5.17e-12	6.49e-11	29.9589	0	Gnb1, Gng5, Gnb5, Gnb2, Gng2, Gng11, Gng3, Gnb3, Gnb4
GABA receptor activation	R-MMU-977443	12	116	55	8495	6.32e-12	7.78e-11	15.9781	0	Gnb1, Gnai2, Gng5, Gnai1, Gnb5, Gnb2, Gng2, Gng11, Gng3, Gnb3, Gnai3, Gnb4
Hemostasis	R-MMU-109582	29	116	505	8495	1.82e-11	2.2e-10	4.20545	0	Gnb1, Hras, Gnai2, Gng5, Gnai1, Gnb5, Rapgef3, Gnb2, Klc3, Gng2, Cdc42, Gng11, App, Rac1, Klc4, Gng3, Prkcq, Rac2, Prkce, Kif5b, Gnb3, Src, Gnai3, Rap1a, Mapk14, Gnb4, Kras, Rap1b, Rhoa
Integration of energy metabolism	R-MMU-163685	13	116	77	8495	2.56e-11	3.04e-10	12.364	0	Gnb1, Gnai2, Gng5, Gnai1, Gnb5, Rapgef3, Gnb2, Gng2, Gng11, Gng3, Gnb3, Rap1a, Gnb4
Cytokine Signaling in Immune system	R-MMU-1280215	25	116	377	8495	2.73e-11	3.18e-10	4.85628	0	Map2k4, Mapk8, Hras, Jun, Rela, Atf2, Map2k6, App, Traf6, Casp3, Stat3, Creb1, Irs1, Foxo3, Crkl, Mapkapk3, Map2k3, Mapkapk2, Nfkb1, Dusp3, Irs2, Map3k7, Mapk14, Map2k7, Kras
Inhibition of voltage gated Ca2+ channels via Gbeta/gamma subunits	R-MMU-997272	9	116	26	8495	3.1e-11	3.38e-10	25.3498	0	Gnb1, Gng5, Gnb5, Gnb2, Gng2, Gng11, Gng3, Gnb3, Gnb4
G protein gated Potassium channels	R-MMU-1296059	9	116	26	8495	3.1e-11	3.38e-10	25.3498	0	Gnb1, Gng5, Gnb5, Gnb2, Gng2, Gng11, Gng3, Gnb3, Gnb4
Activation of G protein gated Potassium channels	R-MMU-1296041	9	116	26	8495	3.1e-11	3.38e-10	25.3498	0	Gnb1, Gng5, Gnb5, Gnb2, Gng2, Gng11, Gng3, Gnb3, Gnb4
Signalling to ERKs	R-MMU-187687	9	116	26	8495	3.1e-11	3.38e-10	25.3498	0	Hras, Crkl, Mapkapk3, Map2k1, Mapkapk2, Rap1a, Mapk14, Map2k2, Kras
Activation of kainate receptors upon glutamate binding	R-MMU-451326	9	116	28	8495	6.71e-11	7.19e-10	23.5391	0	Gnb1, Gng5, Gnb5, Gnb2, Gng2, Gng11, Gng3, Gnb3, Gnb4
Opioid Signalling	R-MMU-111885	12	116	68	8495	9.04e-11	9.55e-10	12.9234	0	Gnb1, Gnai2, Gng5, Gnai1, Gnb5, Gnb2, Gng2, Gng11, Gng3, Gnb3, Gnai3, Gnb4
Vasopressin regulates renal water homeostasis via Aquaporins	R-MMU-432040	9	116	29	8495	9.61e-11	9.99e-10	22.7274	0	Gnb1, Gng5, Gnb5, Gnb2, Gng2, Gng11, Gng3, Gnb3, Gnb4
G alpha (z) signalling events	R-MMU-418597	9	116	30	8495	1.36e-10	1.39e-09	21.9698	0	Gnb1, Gng5, Gnb5, Gnb2, Gng2, Gng11, Gng3, Gnb3, Gnb4
Glucagon-type ligand receptors	R-MMU-420092	9	116	31	8495	1.89e-10	1.91e-09	21.2611	0	Gnb1, Gng5, Gnb5, Gnb2, Gng2, Gng11, Gng3, Gnb3, Gnb4
Inwardly rectifying K+ channels	R-MMU-1296065	9	116	32	8495	2.6e-10	2.58e-09	20.5967	0	Gnb1, Gng5, Gnb5, Gnb2, Gng2, Gng11, Gng3, Gnb3, Gnb4
RHO GTPases activate KTN1	R-MMU-5625970	6	116	9	8495	4.63e-10	4.52e-09	48.8218	0	Klc3, Cdc42, Rac1, Klc4, Kif5b, Rhoa
Cooperation of PDCL (PhLP1) and TRiC/CCT in G-protein beta folding	R-MMU-6814122	9	116	35	8495	6.33e-10	6.1e-09	18.8313	0	Gnb1, Gng5, Gnb5, Gnb2, Gng2, Gng11, Gng3, Gnb3, Gnb4
Chaperonin-mediated protein folding	R-MMU-390466	9	116	36	8495	8.34e-10	7.7e-09	18.3082	0	Gnb1, Gng5, Gnb5, Gnb2, Gng2, Gng11, Gng3, Gnb3, Gnb4
Aquaporin-mediated transport	R-MMU-445717	9	116	36	8495	8.34e-10	7.7e-09	18.3082	0	Gnb1, Gng5, Gnb5, Gnb2, Gng2, Gng11, Gng3, Gnb3, Gnb4
Protein folding	R-MMU-391251	9	116	36	8495	8.34e-10	7.7e-09	18.3082	0	Gnb1, Gng5, Gnb5, Gnb2, Gng2, Gng11, Gng3, Gnb3, Gnb4
Metabolism of proteins	R-MMU-392499	50	116	1585	8495	8.92e-10	8.12e-09	2.31018	0	Gnb1, Dynll1, Mrpl19, Mrpl30, Rps11, Gng5, Mrpl49, Gnb5, Mrpl4, Esr1, Gnb2, Mrps9, Mrpl32, Mrpl17, Gng2, Rela, Hspa8, Mrpl44, Gng11, Mrpl33, Mrpl47, App, Traf6, Mrpl3, Pten, Mrpl40, Mrpl41, Mrpl13, Mrpl22, Gng3, Mrpl34, Becn1, Smad4, Mrps5, Gnb3, Mrpl23, Mrps14, Mrps2, Mrpl46, Mrpl16, Map3k7, Rpl11, Dap3, Gnb4, Mrps15, Smad3, Mrps35, Mrps16, Rhoa, Dynll2
VEGFA-VEGFR2 Pathway	R-MMU-4420097	12	116	92	8495	3.43e-09	3.08e-08	9.5521	0	Hras, Mapk12, Cdc42, Rac1, Mapkapk3, Src, Ctnnb1, Mapkapk2, Mapk14, Kras, Rhoa, Hsp90aa1
Fc epsilon receptor (FCERI) signaling	R-MMU-2454202	13	116	116	8495	4.92e-09	4.36e-08	8.20712	0	Map2k4, Mapk8, Hras, Jun, Rela, Traf6, Rac1, Prkcq, Nfkb1, Map3k7, Malt1, Map2k7, Kras
activated TAK1 mediates p38 MAPK activation	R-MMU-450302	7	116	21	8495	7.33e-09	6.41e-08	24.4109	0	Map2k6, Traf6, Mapkapk3, Map2k3, Mapkapk2, Map3k7, Mapk14
NOD1/2 Signaling Pathway	R-MMU-168638	8	116	32	8495	7.59e-09	6.55e-08	18.3082	0	Casp9, Mapk12, Map2k6, Traf6, Casp8, Map3k7, Mapk14, Itch
p38MAPK events	R-MMU-171007	5	116	7	8495	8.95e-09	7.62e-08	52.3091	0	Hras, Mapkapk3, Mapkapk2, Mapk14, Kras
Signaling by VEGF	R-MMU-194138	12	116	100	8495	9.06e-09	7.62e-08	8.78793	0	Hras, Mapk12, Cdc42, Rac1, Mapkapk3, Src, Ctnnb1, Mapkapk2, Mapk14, Kras, Rhoa, Hsp90aa1
Signaling by WNT	R-MMU-195721	17	116	227	8495	9.71e-09	8.07e-08	5.48439	0	Gnb1, Gng5, Gnb5, Rac3, Gnb2, Gng2, Gng11, Rac1, Gng3, Rac2, Gnb3, Gnao1, Ctnnb1, Map3k7, Gnb4, Kras, Rhoa
Netrin-1 signaling	R-MMU-373752	7	116	23	8495	1.51e-08	1.24e-07	22.2882	0	Mapk8, Mapk12, Cdc42, Rac1, Prkcq, Src, Mapk14
MAPK targets/ Nuclear events mediated by MAP kinases	R-MMU-450282	7	116	24	8495	2.11e-08	1.71e-07	21.3596	0	Mapk8, Jun, Atf2, Creb1, Mapkapk2, Dusp3, Mapk14
G alpha (12/13) signalling events	R-MMU-416482	10	116	69	8495	2.63e-08	2.11e-07	10.6134	0	Gnb1, Gng5, Gnb5, Gnb2, Gng2, Gng11, Gng3, Gnb3, Gnb4, Rhoa
Platelet homeostasis	R-MMU-418346	10	116	70	8495	3.04e-08	2.41e-07	10.4618	0	Gnb1, Gng5, Gnb5, Gnb2, Gng2, Gng11, Gng3, Gnb3, Mapk14, Gnb4
Class B/2 (Secretin family receptors)	R-MMU-373080	9	116	53	8495	3.23e-08	2.53e-07	12.4358	0	Gnb1, Gng5, Gnb5, Gnb2, Gng2, Gng11, Gng3, Gnb3, Gnb4
G alpha (q) signalling events	R-MMU-416476	15	116	188	8495	3.33e-08	2.58e-07	5.84304	0	Gnb1, Hras, Gng5, Gnb5, Gnb2, Gng2, Gng11, App, Gng3, Prkcq, Prkce, Gnb3, Egfr, Gnb4, Kras
FCERI mediated MAPK activation	R-MMU-2871796	7	116	29	8495	8.98e-08	6.87e-07	17.6769	0	Map2k4, Mapk8, Hras, Jun, Rac1, Map2k7, Kras
Neurotransmitter receptors and postsynaptic signal transmission	R-MMU-112314	12	116	123	8495	9.53e-08	7.21e-07	7.14466	0	Gnb1, Gnai2, Gng5, Gnai1, Gnb5, Gnb2, Gng2, Gng11, Gng3, Gnb3, Gnai3, Gnb4
Oxidative Stress Induced Senescence	R-MMU-2559580	11	116	100	8495	9.73e-08	7.27e-07	8.0556	0	Map2k4, Mapk8, Jun, H2ax, Map2k6, Mapkapk3, Map2k3, Mapkapk2, Map3k5, Mapk14, Map2k7
Nucleotide-binding domain, leucine rich repeat containing receptor (NLR) signaling pathways	R-MMU-168643	8	116	46	8495	1.61e-07	1.19e-06	12.7361	0	Casp9, Mapk12, Map2k6, Traf6, Casp8, Map3k7, Mapk14, Itch
Signalling to RAS	R-MMU-167044	5	116	12	8495	3.2e-07	2.33e-06	30.5136	0	Hras, Mapkapk3, Mapkapk2, Mapk14, Kras
Axon guidance	R-MMU-422475	16	116	256	8495	3.39e-07	2.45e-06	4.57705	0	Mapk8, Hras, Mapk12, Cdc42, Rac1, Creb1, Prkcq, Map2k1, Src, Egfr, Irs2, Mapk14, Map2k2, Kras, Rhoa, Hsp90aa1
Nervous system development	R-MMU-9675108	16	116	257	8495	3.58e-07	2.56e-06	4.55924	0	Mapk8, Hras, Mapk12, Cdc42, Rac1, Creb1, Prkcq, Map2k1, Src, Egfr, Irs2, Mapk14, Map2k2, Kras, Rhoa, Hsp90aa1
Attenuation phase	R-MMU-3371568	5	116	13	8495	5.14e-07	3.63e-06	28.1664	0	Hspa1b, Hspa8, Hspa1a, Hspa2, Hsp90aa1
Cellular responses to stress	R-MMU-2262752	22	116	488	8495	5.56e-07	3.89e-06	3.30148	0	Map2k4, Mapk8, Dynll1, Jun, Med1, Hspa1b, Hspa8, H2ax, Map2k6, Gstp1, Hspa1a, Hspa2, Carm1, Mapkapk3, Map2k3, Mapkapk2, Map3k5, Sod2, Mapk14, Map2k7, Dynll2, Hsp90aa1
Cellular responses to stimuli	R-MMU-8953897	22	116	491	8495	6.17e-07	4.28e-06	3.2813	0	Map2k4, Mapk8, Dynll1, Jun, Med1, Hspa1b, Hspa8, H2ax, Map2k6, Gstp1, Hspa1a, Hspa2, Carm1, Mapkapk3, Map2k3, Mapkapk2, Map3k5, Sod2, Mapk14, Map2k7, Dynll2, Hsp90aa1
Developmental Biology	R-MMU-1266738	21	116	452	8495	6.41e-07	4.4e-06	3.40241	0	Mapk8, Hras, Mapk12, Cdc42, Rac1, Creb1, Foxo1, Prkcq, Foxo3, Smad4, Map2k1, Src, Ctnnb1, Egfr, Irs2, Mapk14, Smad3, Map2k2, Kras, Rhoa, Hsp90aa1
Intrinsic Pathway for Apoptosis	R-MMU-109606	7	116	38	8495	6.56e-07	4.45e-06	13.4902	0	Mapk8, Dynll1, Casp9, Casp3, Casp8, Bad, Dynll2
MAP2K and MAPK activation	R-MMU-5674135	7	116	39	8495	7.91e-07	5.31e-06	13.1443	0	Hras, Map2k1, Src, Rap1a, Map2k2, Kras, Rap1b
FOXO-mediated transcription of cell cycle genes	R-MMU-9617828	4	116	7	8495	1.12e-06	7.37e-06	41.8473	0	Foxo1, Foxo3, Smad4, Smad3
DSCAM interactions	R-MMU-376172	4	116	7	8495	1.12e-06	7.37e-06	41.8473	0	Mapk8, Mapk12, Rac1, Mapk14
Signaling by ERBB2	R-MMU-1227986	7	116	42	8495	1.34e-06	8.74e-06	12.2055	0	Hras, Prkce, Src, Egfr, Kras, Rhoa, Hsp90aa1
Transmission across Chemical Synapses	R-MMU-112315	13	116	188	8495	1.51e-06	9.77e-06	5.06397	0	Gnb1, Gnai2, Gng5, Gnai1, Gnb5, Gnb2, Gng2, Hspa8, Gng11, Gng3, Gnb3, Gnai3, Gnb4
MAPK family signaling cascades	R-MMU-5683057	16	116	288	8495	1.64e-06	1.05e-05	4.06849	0	Hras, Mapk12, Cdc42, Rac1, Foxo1, Irs1, Prkcq, Foxo3, Map2k1, Src, Egfr, Irs2, Rap1a, Map2k2, Kras, Rap1b
Signaling by ERBB4	R-MMU-1236394	6	116	29	8495	2.09e-06	1.33e-05	15.1516	0	Hras, Esr1, Src, Egfr, Itch, Kras
MET activates RAP1 and RAC1	R-MMU-8875555	4	116	9	8495	3.95e-06	2.48e-05	32.5479	0	Rac1, Crkl, Rap1a, Rap1b
HSP90 chaperone cycle for steroid hormone receptors (SHR) in the presence of ligand	R-MMU-3371497	7	116	50	8495	4.54e-06	2.82e-05	10.2526	0	Dynll1, Hspa1b, Hspa8, Hspa1a, Hspa2, Dynll2, Hsp90aa1
Death Receptor Signalling	R-MMU-73887	10	116	121	8495	5.41e-06	3.33e-05	6.05229	0	Mapk8, Rela, Traf6, Casp3, Rac1, Casp8, Bad, Nfkb1, Map3k7, Rhoa
JNK (c-Jun kinases) phosphorylation and activation mediated by activated human TAK1	R-MMU-450321	5	116	20	8495	5.73e-06	3.5e-05	18.3082	0	Map2k4, Mapk8, Traf6, Map3k7, Map2k7
Signaling by MET	R-MMU-6806834	8	116	73	8495	6.09e-06	3.68e-05	8.02551	0	Hras, Rac1, Stat3, Crkl, Src, Rap1a, Kras, Rap1b
Potassium Channels	R-MMU-1296071	9	116	97	8495	6.32e-06	3.78e-05	6.79479	0	Gnb1, Gng5, Gnb5, Gnb2, Gng2, Gng11, Gng3, Gnb3, Gnb4
Activation of the AP-1 family of transcription factors	R-MMU-450341	4	116	10	8495	6.51e-06	3.86e-05	29.2931	0	Mapk8, Jun, Atf2, Mapk14
Intracellular signaling by second messengers	R-MMU-9006925	14	116	249	8495	6.75e-06	3.97e-05	4.1175	0	Esr1, Casp9, Traf6, Rac1, Creb1, Pten, Foxo1, Irs1, Foxo3, Rac2, Prkce, Src, Egfr, Irs2
Cellular Senescence	R-MMU-2559583	11	116	155	8495	7.92e-06	4.62e-05	5.19716	0	Map2k4, Mapk8, Jun, H2ax, Map2k6, Mapkapk3, Map2k3, Mapkapk2, Map3k5, Mapk14, Map2k7
Apoptosis	R-MMU-109581	9	116	100	8495	8.13e-06	4.7e-05	6.59095	0	Mapk8, Dynll1, Casp9, Casp3, Prkcq, Casp8, Bad, Ctnnb1, Dynll2
Programmed Cell Death	R-MMU-5357801	10	116	127	8495	8.35e-06	4.79e-05	5.76636	0	Mapk8, Dynll1, Casp9, Casp3, Prkcq, Casp8, Bad, Ctnnb1, Dynll2, Hsp90aa1
Negative regulation of the PI3K/AKT network	R-MMU-199418	9	116	102	8495	9.56e-06	5.39e-05	6.46171	0	Esr1, Traf6, Rac1, Pten, Irs1, Rac2, Src, Egfr, Irs2
HSF1-dependent transactivation	R-MMU-3371571	5	116	22	8495	9.52e-06	5.39e-05	16.6438	0	Hspa1b, Hspa8, Hspa1a, Hspa2, Hsp90aa1
PIP3 activates AKT signaling	R-MMU-1257604	13	116	223	8495	9.99e-06	5.58e-05	4.26917	0	Esr1, Casp9, Traf6, Rac1, Creb1, Pten, Foxo1, Irs1, Foxo3, Rac2, Src, Egfr, Irs2
p75 NTR receptor-mediated signalling	R-MMU-193704	8	116	80	8495	1.21e-05	6.72e-05	7.32328	0	Mapk8, Rela, Traf6, Casp3, Rac1, Bad, Nfkb1, Rhoa
GPCR downstream signalling	R-MMU-388396	21	116	546	8495	1.28e-05	7.06e-05	2.81664	0	Gnb1, Hras, Gnai2, Gng5, Gnai1, Gnb5, Gnb2, Gng2, Cdc42, Gng11, App, Gng3, Prkcq, Prkce, Gnb3, Src, Egfr, Gnai3, Gnb4, Kras, Rhoa
C-type lectin receptors (CLRs)	R-MMU-5621481	9	116	107	8495	1.41e-05	7.71e-05	6.15976	0	Hras, Rela, Traf6, Casp8, Src, Nfkb1, Map3k7, Malt1, Kras
G alpha (i) signalling events	R-MMU-418594	14	116	266	8495	1.44e-05	7.76e-05	3.85436	0	Gnb1, Gnai2, Gng5, Gnai1, Gnb5, Gnb2, Gng2, Gng11, App, Gng3, Gnb3, Src, Gnai3, Gnb4
Frs2-mediated activation	R-MMU-170968	4	116	12	8495	1.5e-05	8.05e-05	24.4109	0	Crkl, Map2k1, Rap1a, Map2k2
PTK6 Regulates RHO GTPases, RAS GTPase and MAP kinases	R-MMU-8849471	4	116	13	8495	2.15e-05	0.000114184	22.5332	0	Hras, Rac1, Kras, Rhoa
Signaling by PTK6	R-MMU-8848021	6	116	43	8495	2.3e-05	0.000120376	10.2185	0	Hras, Rac1, Stat3, Egfr, Kras, Rhoa
Signaling by Non-Receptor Tyrosine Kinases	R-MMU-9006927	6	116	43	8495	2.3e-05	0.000120376	10.2185	0	Hras, Rac1, Stat3, Egfr, Kras, Rhoa
Downstream signal transduction	R-MMU-186763	5	116	27	8495	2.76e-05	0.000142525	13.5616	0	Hras, Stat3, Crkl, Src, Kras
TAK1 activates NFkB by phosphorylation and activation of IKKs complex	R-MMU-445989	5	116	27	8495	2.76e-05	0.000142525	13.5616	0	Rela, App, Traf6, Nfkb1, Map3k7
Signaling by GPCR	R-MMU-372790	21	116	575	8495	2.8e-05	0.000143355	2.67459	0	Gnb1, Hras, Gnai2, Gng5, Gnai1, Gnb5, Gnb2, Gng2, Cdc42, Gng11, App, Gng3, Prkcq, Prkce, Gnb3, Src, Egfr, Gnai3, Gnb4, Kras, Rhoa
Prolonged ERK activation events	R-MMU-169893	4	116	14	8495	2.97e-05	0.000150931	20.9236	0	Crkl, Map2k1, Rap1a, Map2k2
G alpha (s) signalling events	R-MMU-418555	9	116	118	8495	3.11e-05	0.000156742	5.58555	0	Gnb1, Gng5, Gnb5, Gnb2, Gng2, Gng11, Gng3, Gnb3, Gnb4
PI5P, PP2A and IER3 Regulate PI3K/AKT Signaling	R-MMU-6811558	8	116	95	8495	4.29e-05	0.000214486	6.16697	0	Esr1, Traf6, Rac1, Irs1, Rac2, Src, Egfr, Irs2
Signaling by NODAL	R-MMU-1181150	3	116	6	8495	4.82e-05	0.000239007	36.6164	0	Foxo3, Smad4, Smad3
RHO GTPase Effectors	R-MMU-195258	14	116	297	8495	4.89e-05	0.00024097	3.45205	0	Dynll1, Klc3, Cdc42, H2ax, Pik3c3, Rac1, Klc4, Rac2, Kif5b, Src, Ctnnb1, Mapk14, Rhoa, Dynll2
CD209 (DC-SIGN) signaling	R-MMU-5621575	4	116	16	8495	5.29e-05	0.000258802	18.3082	0	Hras, Rela, Nfkb1, Kras
Activation of BH3-only proteins	R-MMU-114452	4	116	18	8495	8.71e-05	0.000422924	16.2739	0	Mapk8, Dynll1, Bad, Dynll2
RAF activation	R-MMU-5673000	5	116	34	8495	8.83e-05	0.000425497	10.7695	0	Hras, Map2k1, Src, Map2k2, Kras
Interleukin-1 family signaling	R-MMU-446652	8	116	107	8495	0.000100422	0.000480435	5.47535	0	Mapk8, Rela, Map2k6, App, Traf6, Stat3, Nfkb1, Map3k7
Estrogen-dependent gene expression	R-MMU-9018519	8	116	108	8495	0.000107235	0.000509367	5.42465	0	Jun, Med1, Esr1, Atf2, H2ax, Carm1, Sp1, Hsp90aa1
Signal transduction by L1	R-MMU-445144	4	116	19	8495	0.000109204	0.000515041	15.4174	0	Rac1, Map2k1, Egfr, Map2k2
EGFR Transactivation by Gastrin	R-MMU-2179392	3	116	8	8495	0.000132177	0.000618268	27.4623	0	Hras, Egfr, Kras
MET promotes cell motility	R-MMU-8875878	5	116	37	8495	0.000133881	0.000618268	9.89632	0	Rac1, Crkl, Src, Rap1a, Rap1b
EPHB-mediated forward signaling	R-MMU-3928662	5	116	37	8495	0.000133881	0.000618268	9.89632	0	Hras, Cdc42, Rac1, Src, Rhoa
Downstream TCR signaling	R-MMU-202424	7	116	84	8495	0.000140416	0.000643978	6.10273	0	Rela, Traf6, Pten, Prkcq, Nfkb1, Map3k7, Malt1
Adaptive Immune System	R-MMU-1280218	21	116	646	8495	0.000150994	0.000687747	2.38063	0	Hras, Dynll1, Rapgef3, Klc3, Rela, Cdc42, Traf6, Rac1, Klc4, Pten, Prkcq, Kif5b, Src, Nfkb1, Map3k7, Rap1a, Malt1, Itch, Kras, Rap1b, Dynll2
Signaling by SCF-KIT	R-MMU-1433557	5	116	38	8495	0.000152498	0.000689872	9.63589	0	Hras, Rac1, Stat3, Src, Kras
FOXO-mediated transcription	R-MMU-9614085	4	116	21	8495	0.000165104	0.000741851	13.9491	0	Foxo1, Foxo3, Smad4, Smad3
PI3K/AKT activation	R-MMU-198203	3	116	9	8495	0.000196293	0.000870233	24.4109	0	Irs1, Irs2, Rhoa
Negative regulation of MAPK pathway	R-MMU-5675221	5	116	40	8495	0.000195614	0.000870233	9.15409	0	Hras, Mapk12, Map2k1, Map2k2, Kras
CLEC7A (Dectin-1) signaling	R-MMU-5607764	7	116	89	8495	0.000201958	0.000889418	5.75988	0	Rela, Traf6, Casp8, Src, Nfkb1, Map3k7, Malt1
RAF/MAP kinase cascade	R-MMU-5673001	12	116	259	8495	0.000205435	0.000898777	3.39302	0	Hras, Mapk12, Irs1, Prkcq, Map2k1, Src, Egfr, Irs2, Rap1a, Map2k2, Kras, Rap1b
Nuclear Events (kinase and transcription factor activation)	R-MMU-198725	4	116	23	8495	0.00023918	0.00103957	12.7361	0	Creb1, Mapkapk2, Dusp3, Mapk14
MAPK1/MAPK3 signaling	R-MMU-5684996	12	116	265	8495	0.000253966	0.00109667	3.3162	0	Hras, Mapk12, Irs1, Prkcq, Map2k1, Src, Egfr, Irs2, Rap1a, Map2k2, Kras, Rap1b
Regulated proteolysis of p75NTR	R-MMU-193692	3	116	10	8495	0.00027763	0.00117595	21.9698	0	Rela, Traf6, Nfkb1
Gastrin-CREB signalling pathway via PKC and MAPK	R-MMU-881907	3	116	10	8495	0.00027763	0.00117595	21.9698	0	Hras, Egfr, Kras
AKT phosphorylates targets in the nucleus	R-MMU-198693	3	116	10	8495	0.00027763	0.00117595	21.9698	0	Creb1, Foxo1, Foxo3
RHO GTPases Activate NADPH Oxidases	R-MMU-5668599	4	116	24	8495	0.000284008	0.00119535	12.2055	0	Pik3c3, Rac1, Rac2, Mapk14
Neuronal System	R-MMU-112316	13	116	311	8495	0.000305032	0.00127576	3.06118	0	Gnb1, Gnai2, Gng5, Gnai1, Gnb5, Gnb2, Gng2, Hspa8, Gng11, Gng3, Gnb3, Gnai3, Gnb4
Myogenesis	R-MMU-525793	4	116	25	8495	0.000334562	0.00139052	11.7172	0	Mapk12, Cdc42, Ctnnb1, Mapk14
Signaling by EGFR	R-MMU-177929	5	116	45	8495	0.000344008	0.0014209	8.13697	0	Hras, Cdc42, Src, Egfr, Kras
DCC mediated attractive signaling	R-MMU-418885	3	116	11	8495	0.000377947	0.00155145	19.9726	0	Cdc42, Rac1, Src
Integrin signaling	R-MMU-354192	4	116	27	8495	0.000454486	0.00185419	10.8493	0	Rapgef3, Src, Rap1a, Rap1b
TCR signaling	R-MMU-202403	7	116	102	8495	0.000467912	0.00189733	5.02578	0	Rela, Traf6, Pten, Prkcq, Nfkb1, Map3k7, Malt1
NF-kB is activated and signals survival	R-MMU-209560	3	116	12	8495	0.000498924	0.0019987	18.3082	0	Rela, Traf6, Nfkb1
GRB2 events in EGFR signaling	R-MMU-179812	3	116	12	8495	0.000498924	0.0019987	18.3082	0	Hras, Egfr, Kras
Ovarian tumor domain proteases	R-MMU-5689896	4	116	28	8495	0.000524685	0.00208931	10.4618	0	Esr1, Traf6, Pten, Rhoa
FCERI mediated NF-kB activation	R-MMU-2871837	6	116	75	8495	0.000532605	0.00210823	5.85862	0	Rela, Traf6, Prkcq, Nfkb1, Map3k7, Malt1
Activation of BIM and translocation to mitochondria	R-MMU-111446	2	116	3	8495	0.000549664	0.00215016	48.8218	0	Mapk8, Dynll1
Activation of BMF and translocation to mitochondria	R-MMU-139910	2	116	3	8495	0.000549664	0.00215016	48.8218	0	Mapk8, Dynll2
TRAF6 mediated NF-kB activation	R-MMU-933542	3	116	13	8495	0.000642162	0.00245424	16.8999	0	Rela, App, Nfkb1
Adenylate cyclase inhibitory pathway	R-MMU-170670	3	116	13	8495	0.000642162	0.00245424	16.8999	0	Gnai2, Gnai1, Gnai3
SHC1 events in EGFR signaling	R-MMU-180336	3	116	13	8495	0.000642162	0.00245424	16.8999	0	Hras, Egfr, Kras
VEGFR2 mediated cell proliferation	R-MMU-5218921	3	116	13	8495	0.000642162	0.00245424	16.8999	0	Hras, Src, Kras
Signaling by PDGF	R-MMU-186797	5	116	53	8495	0.000740872	0.00281531	6.90875	0	Hras, Stat3, Crkl, Src, Kras
DDX58/IFIH1-mediated induction of interferon-alpha/beta	R-MMU-168928	4	116	31	8495	0.000781279	0.00295199	9.44939	0	Rela, App, Nfkb1, Hsp90aa1
RHO GTPases activate IQGAPs	R-MMU-5626467	3	116	14	8495	0.000809188	0.00302309	15.6927	0	Cdc42, Rac1, Ctnnb1
Rap1 signalling	R-MMU-392517	3	116	14	8495	0.000809188	0.00302309	15.6927	0	Rapgef3, Rap1a, Rap1b
Cellular response to heat stress	R-MMU-3371556	6	116	82	8495	0.000857284	0.00318488	5.35849	0	Hspa1b, Hspa8, Hspa1a, Hspa2, Mapkapk2, Hsp90aa1
p75NTR signals via NF-kB	R-MMU-193639	3	116	15	8495	0.00100146	0.00365917	14.6466	0	Rela, Traf6, Nfkb1
p130Cas linkage to MAPK signaling for integrins	R-MMU-372708	3	116	15	8495	0.00100146	0.00365917	14.6466	0	Src, Rap1a, Rap1b
GRB2:SOS provides linkage to MAPK signaling for Integrins	R-MMU-354194	3	116	15	8495	0.00100146	0.00365917	14.6466	0	Src, Rap1a, Rap1b
CLEC7A/inflammasome pathway	R-MMU-5660668	2	116	4	8495	0.0010895	0.00385382	36.6164	0	Casp8, Malt1
Activation of RAS in B cells	R-MMU-1169092	2	116	4	8495	0.0010895	0.00385382	36.6164	0	Hras, Kras
CREB phosphorylation	R-MMU-199920	2	116	4	8495	0.0010895	0.00385382	36.6164	0	Creb1, Mapkapk2
RUNX3 regulates CDKN1A transcription	R-MMU-8941855	2	116	4	8495	0.0010895	0.00385382	36.6164	0	Smad4, Smad3
SOS-mediated signalling	R-MMU-112412	2	116	4	8495	0.0010895	0.00385382	36.6164	0	Irs1, Irs2
Caspase activation via Dependence Receptors in the absence of ligand	R-MMU-418889	2	116	4	8495	0.0010895	0.00385382	36.6164	0	Casp9, Casp3
GPVI-mediated activation cascade	R-MMU-114604	4	116	34	8495	0.00111581	0.00392601	8.61562	0	Cdc42, Rac1, Rac2, Rhoa
Apoptotic cleavage of cellular proteins	R-MMU-111465	4	116	36	8495	0.00138784	0.00483201	8.13697	0	Casp3, Prkcq, Casp8, Ctnnb1
Platelet Aggregation (Plug Formation)	R-MMU-76009	4	116	36	8495	0.00138784	0.00483201	8.13697	0	Rapgef3, Src, Rap1a, Rap1b
L1CAM interactions	R-MMU-373760	5	116	63	8495	0.00162858	0.00564067	5.81212	0	Rac1, Map2k1, Src, Egfr, Map2k2
Caspase activation via extrinsic apoptotic signalling pathway	R-MMU-5357769	3	116	18	8495	0.00174318	0.00595983	12.2055	0	Casp9, Casp3, Casp8
Interleukin-1 signaling	R-MMU-9020702	6	116	94	8495	0.00174637	0.00595983	4.67443	0	Rela, Map2k6, App, Traf6, Nfkb1, Map3k7
Regulation of HSF1-mediated heat shock response	R-MMU-3371453	5	116	64	8495	0.00174762	0.00595983	5.72131	0	Hspa1b, Hspa8, Hspa1a, Hspa2, Mapkapk2
IRS activation	R-MMU-74713	2	116	5	8495	0.00179962	0.00607486	29.2931	0	Irs1, Irs2
Estrogen-stimulated signaling through PRKCZ	R-MMU-9634635	2	116	5	8495	0.00179962	0.00607486	29.2931	0	Hras, Kras
EPH-Ephrin signaling	R-MMU-2682334	5	116	65	8495	0.00187292	0.00625874	5.63329	0	Hras, Cdc42, Rac1, Src, Rhoa
Cell death signalling via NRAGE, NRIF and NADE	R-MMU-204998	5	116	65	8495	0.00187292	0.00625874	5.63329	0	Mapk8, Traf6, Casp3, Rac1, Bad
Regulation of FOXO transcriptional activity by acetylation	R-MMU-9617629	2	116	6	8495	0.00267535	0.00880747	24.4109	0	Foxo1, Foxo3
Negative feedback regulation of MAPK pathway	R-MMU-5674499	2	116	6	8495	0.00267535	0.00880747	24.4109	0	Map2k1, Map2k2
Activation of caspases through apoptosome-mediated cleavage	R-MMU-111459	2	116	6	8495	0.00267535	0.00880747	24.4109	0	Casp9, Casp3
SMAD2/SMAD3:SMAD4 heterotrimer regulates transcription	R-MMU-2173796	3	116	22	8495	0.0031617	0.0103573	9.98629	0	Smad4, Smad3, Sp1
Downstream signaling events of B Cell Receptor (BCR)	R-MMU-1168372	5	116	74	8495	0.00331477	0.0108055	4.94816	0	Hras, Rela, Nfkb1, Malt1, Kras
DEx/H-box helicases activate type I IFN and inflammatory cytokines production	R-MMU-3134963	2	116	7	8495	0.00371212	0.0119833	20.9236	0	Rela, Nfkb1
Sema4D mediated inhibition of cell attachment and migration	R-MMU-416550	2	116	7	8495	0.00371212	0.0119833	20.9236	0	Rac1, Rhoa
Fcgamma receptor (FCGR) dependent phagocytosis	R-MMU-2029480	5	116	77	8495	0.00393643	0.0125852	4.75537	0	Cdc42, Rac1, Prkce, Src, Hsp90aa1
Transcriptional regulation by RUNX3	R-MMU-8878159	5	116	77	8495	0.00393643	0.0125852	4.75537	0	Smad4, Src, Ctnnb1, Smad3, Kras
Apoptotic execution phase	R-MMU-75153	4	116	48	8495	0.00404361	0.012866	6.10273	0	Casp3, Prkcq, Casp8, Ctnnb1
Interleukin-7 signaling	R-MMU-1266695	3	116	25	8495	0.0045837	0.014515	8.78793	0	Stat3, Irs1, Irs2
RHO GTPases activate CIT	R-MMU-5625900	2	116	8	8495	0.00490543	0.0153151	18.3082	0	Rac1, Rhoa
Downregulation of ERBB4 signaling	R-MMU-1253288	2	116	8	8495	0.00490543	0.0153151	18.3082	0	Src, Itch
Interleukin-1 processing	R-MMU-448706	2	116	8	8495	0.00490543	0.0153151	18.3082	0	Rela, Nfkb1
RAS processing	R-MMU-9648002	3	116	26	8495	0.00513054	0.015943	8.44993	0	Hras, Prkcq, Kras
IRAK2 mediated activation of TAK1 complex	R-MMU-937042	2	116	9	8495	0.00625089	0.0188947	16.2739	0	Traf6, Map3k7
Estrogen-dependent nuclear events downstream of ESR-membrane signaling	R-MMU-9634638	2	116	9	8495	0.00625089	0.0188947	16.2739	0	Creb1, Foxo3
GRB2 events in ERBB2 signaling	R-MMU-1963640	2	116	9	8495	0.00625089	0.0188947	16.2739	0	Hras, Kras
SHC1 events in ERBB4 signaling	R-MMU-1250347	2	116	9	8495	0.00625089	0.0188947	16.2739	0	Hras, Kras
MET activates RAS signaling	R-MMU-8851805	2	116	9	8495	0.00625089	0.0188947	16.2739	0	Hras, Kras
Alpha-protein kinase 1 signaling pathway	R-MMU-9645460	2	116	9	8495	0.00625089	0.0188947	16.2739	0	Traf6, Map3k7
VEGFR2 mediated vascular permeability	R-MMU-5218920	3	116	28	8495	0.00633789	0.0189851	7.84637	0	Rac1, Ctnnb1, Hsp90aa1
FLT3 Signaling	R-MMU-9607240	3	116	28	8495	0.00633789	0.0189851	7.84637	0	Hras, Foxo3, Kras
Signaling by TGF-beta Receptor Complex	R-MMU-170834	4	116	55	8495	0.00658896	0.0196487	5.32602	0	Smad4, Smad3, Sp1, Rhoa
Cytosolic sensors of pathogen-associated DNA	R-MMU-1834949	3	116	29	8495	0.00699969	0.0207803	7.5758	0	Rela, Ctnnb1, Nfkb1
Signal attenuation	R-MMU-74749	2	116	10	8495	0.00774421	0.0226868	14.6466	0	Irs1, Irs2
Erythropoietin activates RAS	R-MMU-9027284	2	116	10	8495	0.00774421	0.0226868	14.6466	0	Crkl, Irs2
ERBB2 Regulates Cell Motility	R-MMU-6785631	2	116	10	8495	0.00774421	0.0226868	14.6466	0	Egfr, Rhoa
RHO GTPases Activate Formins	R-MMU-5663220	6	116	131	8495	0.00893194	0.0260515	3.35417	0	Dynll1, Cdc42, Rac1, Src, Rhoa, Dynll2
Cytochrome c-mediated apoptotic response	R-MMU-111461	2	116	11	8495	0.00938116	0.0264342	13.315	0	Casp9, Casp3
Synthesis, secretion, and inactivation of Glucagon-like Peptide-1 (GLP-1)	R-MMU-381771	2	116	11	8495	0.00938116	0.0264342	13.315	0	Gnb1, Gnb3
CD28 co-stimulation	R-MMU-389356	3	116	32	8495	0.00922438	0.0264342	6.86557	0	Cdc42, Rac1, Src
CD28 dependent Vav1 pathway	R-MMU-389359	2	116	11	8495	0.00938116	0.0264342	13.315	0	Cdc42, Rac1
Apoptotic cleavage of cell adhesion proteins	R-MMU-351906	2	116	11	8495	0.00938116	0.0264342	13.315	0	Casp3, Ctnnb1
Nuclear signaling by ERBB4	R-MMU-1251985	2	116	11	8495	0.00938116	0.0264342	13.315	0	Esr1, Src
Caspase-mediated cleavage of cytoskeletal proteins	R-MMU-264870	2	116	11	8495	0.00938116	0.0264342	13.315	0	Casp3, Casp8
RIP-mediated NFkB activation via ZBP1	R-MMU-1810476	2	116	11	8495	0.00938116	0.0264342	13.315	0	Rela, Nfkb1
Signaling by the B Cell Receptor (BCR)	R-MMU-983705	5	116	98	8495	0.0108007	0.0303059	3.73637	0	Hras, Rela, Nfkb1, Malt1, Kras
NCAM signaling for neurite out-growth	R-MMU-375165	3	116	34	8495	0.0109117	0.0304885	6.46171	0	Hras, Creb1, Kras
Incretin synthesis, secretion, and inactivation	R-MMU-400508	2	116	12	8495	0.0111576	0.0306604	12.2055	0	Gnb1, Gnb3
ZBP1(DAI) mediated induction of type I IFNs	R-MMU-1606322	2	116	12	8495	0.0111576	0.0306604	12.2055	0	Rela, Nfkb1
SHC1 events in ERBB2 signaling	R-MMU-1250196	2	116	12	8495	0.0111576	0.0306604	12.2055	0	Prkce, Egfr
Regulation of localization of FOXO transcription factors	R-MMU-9614399	2	116	12	8495	0.0111576	0.0306604	12.2055	0	Foxo1, Foxo3
Transcriptional activity of SMAD2/SMAD3:SMAD4 heterotrimer	R-MMU-2173793	3	116	35	8495	0.0118178	0.0323408	6.27709	0	Smad4, Smad3, Sp1
IRAK2 mediated activation of TAK1 complex upon TLR7/8 or 9 stimulation	R-MMU-975163	2	116	13	8495	0.0130695	0.0353302	11.2666	0	Traf6, Map3k7
Sema4D in semaphorin signaling	R-MMU-400685	2	116	13	8495	0.0130695	0.0353302	11.2666	0	Rac1, Rhoa
Signaling by Activin	R-MMU-1502540	2	116	13	8495	0.0130695	0.0353302	11.2666	0	Smad4, Smad3
Signaling by FGFR3	R-MMU-5654741	3	116	37	8495	0.0137565	0.0370367	5.93779	0	Hras, Src, Kras
Signaling by Rho GTPases	R-MMU-194315	16	116	645	8495	0.0140006	0.037542	1.81663	0	Dynll1, Rac3, Klc3, Cdc42, H2ax, Pik3c3, Rac1, Klc4, Rac2, Kif5b, Src, Ctnnb1, Mapk14, Rhoa, Dynll2, Hsp90aa1
MHC class II antigen presentation	R-MMU-2132295	5	116	105	8495	0.0142507	0.0380591	3.48727	0	Dynll1, Klc3, Klc4, Kif5b, Dynll2
Sema3A PAK dependent Axon repulsion	R-MMU-399954	2	116	14	8495	0.0151129	0.0400401	10.4618	0	Rac1, Hsp90aa1
TRAF6-mediated induction of TAK1 complex within TLR4 complex	R-MMU-937072	2	116	14	8495	0.0151129	0.0400401	10.4618	0	Traf6, Map3k7
Signaling by FGFR4	R-MMU-5654743	3	116	39	8495	0.0158656	0.0418676	5.63329	0	Hras, Src, Kras
Deubiquitination	R-MMU-5688426	8	116	239	8495	0.0163786	0.0430505	2.45131	0	Esr1, Traf6, Pten, Becn1, Smad4, Map3k7, Smad3, Rhoa
MAPK6/MAPK4 signaling	R-MMU-5687128	4	116	72	8495	0.0166639	0.043628	4.06849	0	Cdc42, Rac1, Foxo1, Foxo3
G-protein mediated events	R-MMU-112040	3	116	40	8495	0.0169846	0.0442931	5.49246	0	Gnai2, Gnai1, Gnai3
Signaling by Rho GTPases, Miro GTPases and RHOBTB3	R-MMU-9716542	16	116	660	8495	0.0170959	0.0444094	1.77534	0	Dynll1, Rac3, Klc3, Cdc42, H2ax, Pik3c3, Rac1, Klc4, Rac2, Kif5b, Src, Ctnnb1, Mapk14, Rhoa, Dynll2, Hsp90aa1
ERK/MAPK targets	R-MMU-198753	2	116	15	8495	0.0172839	0.0447229	9.76437	0	Dusp3, Mapk14
PI3K Cascade	R-MMU-109704	3	116	41	8495	0.0181467	0.0467735	5.35849	0	Pik3c3, Irs1, Irs2
IRS-mediated signalling	R-MMU-112399	3	116	42	8495	0.0193521	0.0496879	5.23091	0	Pik3c3, Irs1, Irs2
Apoptotic factor-mediated response	R-MMU-111471	2	116	16	8495	0.0195787	0.049694	9.15409	0	Casp9, Casp3
SHC-mediated cascade:FGFR3	R-MMU-5654704	2	116	16	8495	0.0195787	0.049694	9.15409	0	Hras, Kras
Regulation of lipid metabolism by PPARalpha	R-MMU-400206	2	116	16	8495	0.0195787	0.049694	9.15409	0	Med1, Carm1
