# Supplementary material for: Differential aortic aneurysm formation provoked by chemogenetic oxidative stress
Source: J Clin Invest. 2025 Mar 18;135(9):e188743. doi: 10.1172/JCI188743 (PMC12043099; doi:10.1172/JCI188743)
Supplement: Supplemental table 6 [file jci-135-188743-s171.xlsx]

## Sheet: SUPPLEMENTARY TABLE 6
Node id	in degree	out degree	degree	weighted indeg	weighted outdeg	weighted deg	eccentricity	closeness centrality	harmonic closeness centrality	betweenness centrality	Authority	hub	clustering coeff.	page rank	cluster id
Apbb1	6	6	12	6	6	12	2	0.511364	0.522222	7.25689e-05	0.0186996	0.0186996	0.666667	0.00232023	5
App	41	41	82	41	41	82	2	0.58952	0.651852	0.00639502	0.112136	0.112137	0.563415	0.00944628	17
Mapk8	135	135	270	135	135	270	1	1	1	0.397848	0.240207	0.240207	0.225207	0.0296966	17
H2ax	24	24	48	24	24	48	2	0.54878	0.588889	0.000924045	0.0790297	0.07903	0.836957	0.00583387	17
Mapk8ip3	17	17	34	17	17	34	2	0.533597	0.562963	0.00215699	0.0304964	0.0304965	0.448529	0.00515982	4
Esr1	58	58	116	58	58	116	2	0.636792	0.714815	0.0112516	0.151809	0.15181	0.514822	0.0125982	17
Gapdh	55	55	110	55	55	110	2	0.627907	0.703704	0.00955372	0.150407	0.150407	0.556902	0.0119516	17
Rem1	53	53	106	53	53	106	2	0.62212	0.696296	0.00685998	0.140721	0.140722	0.525399	0.0115543	17
Klc4	14	14	28	14	14	28	2	0.527344	0.551852	0.000320232	0.0239636	0.0239637	0.725275	0.0044926	4
Mapk14	79	79	158	79	79	158	2	0.706806	0.792593	0.0312362	0.18348	0.18348	0.389809	0.0173593	17
Rhoa	57	57	114	57	57	114	2	0.633803	0.711111	0.0138799	0.13672	0.136721	0.445489	0.0128028	17
Sod2	60	60	120	60	60	120	2	0.642857	0.722222	0.0391145	0.126741	0.126739	0.491525	0.0122629	1
Casp8	36	36	72	36	36	72	2	0.576923	0.633333	0.00158631	0.111434	0.111435	0.755556	0.008088	17
Gnb1	29	29	58	29	29	58	2	0.560166	0.607407	0.00050626	0.0720826	0.0720829	0.830049	0.00688249	19
Casp9	35	35	70	35	35	70	2	0.574468	0.62963	0.000973339	0.112616	0.112616	0.820168	0.00779618	17
Irs1	27	27	54	27	27	54	2	0.555556	0.6	0.000530948	0.0883517	0.088352	0.797721	0.00623857	17
Hsp90aa1	46	46	92	46	46	92	2	0.602679	0.67037	0.00565091	0.132418	0.132419	0.63285	0.010212	17
Becn1	37	37	74	37	37	74	2	0.579399	0.637037	0.0023696	0.113008	0.113008	0.758258	0.00831418	17
Gnao1	20	20	40	20	20	40	2	0.54	0.574074	0.000421535	0.0449261	0.0449262	0.852632	0.00514436	19
Pten	52	52	104	52	52	104	2	0.619266	0.692593	0.00455625	0.146756	0.146757	0.609351	0.0112682	17
Rela	43	43	86	43	43	86	2	0.594714	0.659259	0.0034284	0.124221	0.124221	0.644518	0.0094707	17
Hspa1a	18	18	36	18	18	36	2	0.535714	0.566667	0.000945795	0.05381	0.05381	0.686275	0.00470216	14
Gng2	28	28	56	28	28	56	2	0.557851	0.603704	0.000382857	0.0683473	0.0683475	0.854497	0.00669779	19
Map3k5	34	34	68	34	34	68	2	0.572034	0.625926	0.00175802	0.100284	0.100284	0.691622	0.00777278	17
Gnai2	29	29	58	29	29	58	2	0.560166	0.607407	0.000794771	0.0719933	0.0719936	0.79064	0.00690508	19
Nfkb1	39	39	78	39	39	78	2	0.584416	0.644444	0.00224702	0.117666	0.117667	0.692308	0.0086504	17
Kif5b	18	18	36	18	18	36	2	0.535714	0.566667	0.000897171	0.0372639	0.0372639	0.627451	0.00527792	4
Kras	74	74	148	74	74	148	2	0.688776	0.774074	0.0213562	0.17651	0.176511	0.410589	0.0159762	17
Hras	75	75	150	75	75	150	2	0.692308	0.777778	0.0233408	0.177421	0.177422	0.406126	0.0162035	17
Src	65	65	130	65	65	130	2	0.658537	0.740741	0.0151534	0.1614	0.161401	0.462019	0.0139922	17
Hspa8	27	27	54	27	27	54	2	0.555556	0.6	0.00244996	0.0785398	0.07854	0.638177	0.00648241	17
Stat3	58	58	116	58	58	116	2	0.636792	0.714815	0.00777243	0.156367	0.156368	0.53781	0.0124917	17
Pxdn	43	43	86	43	43	86	2	0.594714	0.659259	0.00149549	0.131983	0.131983	0.737542	0.00931569	17
Hspa1b	42	42	84	42	42	84	2	0.592105	0.655556	0.00455483	0.123634	0.123635	0.666667	0.00923162	17
Egfr	50	50	100	50	50	100	2	0.613636	0.685185	0.00554107	0.138732	0.138732	0.596735	0.0110013	17
Ctnnb1	51	51	102	51	51	102	2	0.616438	0.688889	0.00403294	0.146003	0.146003	0.626667	0.0110225	17
Jun	66	66	132	66	66	132	2	0.661765	0.744444	0.0167676	0.162984	0.162984	0.45641	0.0145123	17
Creb1	51	51	102	51	51	102	2	0.616438	0.688889	0.00535579	0.142271	0.142271	0.59451	0.0111155	17
Klc3	14	14	28	14	14	28	2	0.527344	0.551852	0.000320232	0.0239636	0.0239637	0.725275	0.0044926	4
Htt	30	30	60	30	30	60	2	0.5625	0.611111	0.00412333	0.0757483	0.0757485	0.531034	0.00740887	17
Casp3	51	51	102	51	51	102	2	0.616438	0.688889	0.00403	0.146087	0.146087	0.628235	0.0110367	17
Klc2	14	14	28	14	14	28	2	0.527344	0.551852	0.000320232	0.0239636	0.0239637	0.725275	0.0044926	4
Klc1	16	16	32	16	16	32	2	0.531496	0.559259	0.00055168	0.0297332	0.0297333	0.675	0.00489638	4
mt-Nd1	43	43	86	43	43	86	2	0.594714	0.659259	0.00889554	0.118762	0.118762	0.554817	0.00943794	17
Atf2	28	28	56	28	28	56	2	0.557851	0.603704	0.000956919	0.0817023	0.0817026	0.732804	0.00662738	17
Map2k7	16	16	32	16	16	32	2	0.531496	0.559259	0.000462003	0.0453185	0.0453186	0.683333	0.00430824	17
Traf6	41	41	82	41	41	82	2	0.58952	0.651852	0.00295431	0.116067	0.116067	0.643902	0.00917833	17
Map2k1	44	44	88	44	44	88	2	0.597345	0.662963	0.0042855	0.125057	0.125057	0.618393	0.00983092	17
Mapkapk2	11	11	22	11	11	22	2	0.521236	0.540741	9.33469e-05	0.0332127	0.0332127	0.872727	0.00337206	10
Map2k3	26	26	52	26	26	52	2	0.553279	0.596296	0.00146366	0.0708883	0.0708886	0.64	0.00641241	17
Map2k6	19	19	38	19	19	38	2	0.537849	0.57037	0.00086634	0.0483769	0.048377	0.637427	0.00507295	17
Smad4	31	31	62	31	31	62	2	0.564854	0.614815	0.000697877	0.100508	0.100509	0.795699	0.00702433	17
Fosl2	15	15	30	15	15	30	2	0.529412	0.555556	7.93493e-05	0.0465782	0.0465783	0.866667	0.00399138	15
Smad3	36	36	72	36	36	72	2	0.576923	0.633333	0.00126424	0.11141	0.11141	0.753968	0.00804326	17
Map3k7	28	28	56	28	28	56	2	0.557851	0.603704	0.00138758	0.0775364	0.0775367	0.656085	0.00669816	17
Map2k4	26	26	52	26	26	52	2	0.553279	0.596296	0.00135072	0.0717783	0.0717785	0.646154	0.00630014	17
Jund	18	18	36	18	18	36	2	0.535714	0.566667	0.000273383	0.0550195	0.0550196	0.79085	0.00461335	17
Mapk12	55	55	110	55	55	110	2	0.627907	0.703704	0.0153717	0.124229	0.124229	0.405387	0.0126408	17
Bad	8	8	16	8	8	16	2	0.515267	0.52963	1.77798e-05	0.0268856	0.0268857	0.892857	0.00262605	8
Rac1	34	34	68	34	34	68	2	0.572034	0.625926	0.00481598	0.0867948	0.0867951	0.495544	0.00818508	17
Mcl1	38	38	76	38	38	76	2	0.581897	0.640741	0.00208296	0.1134	0.1134	0.708393	0.00849818	17
Dynll1	12	12	24	12	12	24	2	0.523256	0.544444	0.000606431	0.0192434	0.0192434	0.560606	0.00399237	4
Dynll2	10	10	20	10	10	20	2	0.519231	0.537037	0.000282785	0.0172294	0.0172294	0.644444	0.00349748	4
Foxo1	37	37	74	37	37	74	2	0.579399	0.637037	0.00145503	0.112223	0.112223	0.722222	0.00821011	17
Foxo3	38	38	76	38	38	76	2	0.581897	0.640741	0.00146611	0.117126	0.117127	0.755334	0.00840424	17
Pik3c3	21	21	42	21	21	42	2	0.542169	0.577778	0.001118	0.0602483	0.0602485	0.67619	0.00530998	17
Carm1	13	13	26	13	13	26	2	0.525292	0.548148	8.48423e-05	0.0431826	0.0431827	0.871795	0.00356521	11
Sp1	26	26	52	26	26	52	2	0.553279	0.596296	0.000611694	0.084831	0.0848312	0.8	0.00604365	17
Med1	41	41	82	41	41	82	2	0.58952	0.651852	0.0119706	0.0689325	0.0689311	0.689024	0.00867819	1
Ncoa3	18	18	36	18	18	36	2	0.535714	0.566667	0.000493407	0.0569981	0.0569982	0.75817	0.00458945	16
Prkcq	17	17	34	17	17	34	2	0.533597	0.562963	0.000287785	0.0543867	0.0543869	0.742647	0.00440133	17
Nras	42	42	84	42	42	84	2	0.592105	0.655556	0.00464577	0.108082	0.108083	0.537747	0.00941971	17
Cdc42	58	58	116	58	58	116	2	0.636792	0.714815	0.0166826	0.132189	0.132189	0.409558	0.0132141	17
Nfatc1	18	18	36	18	18	36	2	0.535714	0.566667	0.000110665	0.0593015	0.0593017	0.901961	0.00452701	17
Malt1	10	10	20	10	10	20	2	0.519231	0.537037	4.59539e-05	0.0310316	0.0310317	0.822222	0.00303928	12
Crkl	16	16	32	16	16	32	2	0.531496	0.559259	0.000271369	0.0490247	0.0490248	0.725	0.00423087	17
Ralb	10	10	20	10	10	20	2	0.519231	0.537037	6.04044e-05	0.0316047	0.0316048	0.822222	0.00306764	9
Rala	15	15	30	15	15	30	2	0.529412	0.555556	0.000224638	0.0472381	0.0472383	0.761905	0.00404319	17
Rac3	25	25	50	25	25	50	2	0.55102	0.592593	0.00167865	0.0530645	0.0530647	0.55	0.00624748	19
Gnb3	27	27	54	27	27	54	2	0.555556	0.6	0.00022285	0.0656685	0.0656688	0.891738	0.00650053	19
Gng11	27	27	54	27	27	54	2	0.555556	0.6	0.00022285	0.0656685	0.0656688	0.891738	0.00650053	19
Gnb2	28	28	56	28	28	56	2	0.557851	0.603704	0.00166011	0.0658474	0.0658477	0.830688	0.00712907	19
Mapkapk3	7	7	14	7	7	14	2	0.513308	0.525926	0	0.0203759	0.0203759	1	0.0025632	7
Rac2	29	29	58	29	29	58	2	0.560166	0.607407	0.00234718	0.0642702	0.0642704	0.524631	0.00705868	19
Irs2	20	20	40	20	20	40	2	0.54	0.574074	0.000350919	0.0638481	0.0638484	0.768421	0.00494636	17
Gng12	27	27	54	27	27	54	2	0.555556	0.6	0.00022285	0.0656685	0.0656688	0.891738	0.00650053	19
Map2k2	19	19	38	19	19	38	2	0.537849	0.57037	0.000441066	0.0597497	0.0597499	0.725146	0.00481563	17
Prkce	29	29	58	29	29	58	2	0.560166	0.607407	0.00128918	0.0721446	0.0721449	0.706897	0.0068894	19
Gng7	27	27	54	27	27	54	2	0.555556	0.6	0.00022285	0.0656685	0.0656688	0.891738	0.00650053	19
Gng3	28	28	56	28	28	56	2	0.557851	0.603704	0.00148901	0.0659908	0.0659911	0.830688	0.00681001	19
Gng5	27	27	54	27	27	54	2	0.555556	0.6	0.00022285	0.0656685	0.0656688	0.891738	0.00650053	19
Gnb4	28	28	56	28	28	56	2	0.557851	0.603704	0.000346253	0.0694039	0.0694041	0.862434	0.00668533	19
Gnb5	27	27	54	27	27	54	2	0.555556	0.6	0.00022285	0.0656685	0.0656688	0.891738	0.00650053	19
Rap1b	17	17	34	17	17	34	2	0.533597	0.562963	0.000394292	0.0480983	0.0480984	0.683824	0.00451012	17
Rapgef3	14	14	28	14	14	28	2	0.527344	0.551852	0.000262791	0.0408963	0.0408965	0.736264	0.00388209	18
Rap1a	16	16	32	16	16	32	2	0.531496	0.559259	0.00041016	0.0424416	0.0424418	0.65	0.00434724	18
Itch	10	10	20	10	10	20	2	0.519231	0.537037	1.1961e-05	0.033218	0.0332181	0.955556	0.00299613	13
Dap3	34	34	68	34	34	68	2	0.572034	0.625926	6.90989e-06	0.0468343	0.0468327	0.996435	0.00727531	1
Mrpl4	34	34	68	34	34	68	2	0.572034	0.625926	6.90989e-06	0.0468343	0.0468327	0.996435	0.00727531	1
Rps11	36	36	72	36	36	72	2	0.576923	0.633333	0.00196777	0.0523035	0.0523019	0.896825	0.00766509	1
Mrpl49	34	34	68	34	34	68	2	0.572034	0.625926	6.90989e-06	0.0468343	0.0468327	0.996435	0.00727531	1
Mrpl22	34	34	68	34	34	68	2	0.572034	0.625926	6.90989e-06	0.0468343	0.0468327	0.996435	0.00727531	1
Mrpl40	34	34	68	34	34	68	2	0.572034	0.625926	6.90989e-06	0.0468343	0.0468327	0.996435	0.00727531	1
Mrpl30	34	34	68	34	34	68	2	0.572034	0.625926	6.90989e-06	0.0468343	0.0468327	0.996435	0.00727531	1
Mrpl44	34	34	68	34	34	68	2	0.572034	0.625926	6.90989e-06	0.0468343	0.0468327	0.996435	0.00727531	1
Mrps5	35	35	70	35	35	70	2	0.574468	0.62963	0.00082627	0.0497877	0.0497862	0.944538	0.00746281	1
Mrps15	34	34	68	34	34	68	2	0.572034	0.625926	6.90989e-06	0.0468343	0.0468327	0.996435	0.00727531	1
Mrpl33	34	34	68	34	34	68	2	0.572034	0.625926	6.90989e-06	0.0468343	0.0468327	0.996435	0.00727531	1
Mrpl19	34	34	68	34	34	68	2	0.572034	0.625926	6.90989e-06	0.0468343	0.0468327	0.996435	0.00727531	1
Mrps11	35	35	70	35	35	70	2	0.574468	0.62963	0.000523028	0.0496713	0.0496698	0.947899	0.00746253	1
Mrpl46	34	34	68	34	34	68	2	0.572034	0.625926	6.90989e-06	0.0468343	0.0468327	0.996435	0.00727531	1
Mrpl3	34	34	68	34	34	68	2	0.572034	0.625926	6.90989e-06	0.0468343	0.0468327	0.996435	0.00727531	1
Mrps2	34	34	68	34	34	68	2	0.572034	0.625926	6.90989e-06	0.0468343	0.0468327	0.996435	0.00727531	1
Mrpl23	34	34	68	34	34	68	2	0.572034	0.625926	6.90989e-06	0.0468343	0.0468327	0.996435	0.00727531	1
Mrpl41	34	34	68	34	34	68	2	0.572034	0.625926	6.90989e-06	0.0468343	0.0468327	0.996435	0.00727531	1
Mrpl34	34	34	68	34	34	68	2	0.572034	0.625926	6.90989e-06	0.0468343	0.0468327	0.996435	0.00727531	1
Hibch	32	32	64	32	32	64	2	0.567227	0.618519	0	0.0438511	0.0438497	1	0.0069108	1
Mrpl47	34	34	68	34	34	68	2	0.572034	0.625926	6.90989e-06	0.0468343	0.0468327	0.996435	0.00727531	1
Mrps35	34	34	68	34	34	68	2	0.572034	0.625926	6.90989e-06	0.0468343	0.0468327	0.996435	0.00727531	1
Mrps16	35	35	70	35	35	70	2	0.574468	0.62963	0.000523028	0.0496713	0.0496698	0.947899	0.00746253	1
Mrps9	34	34	68	34	34	68	2	0.572034	0.625926	6.90989e-06	0.0468343	0.0468327	0.996435	0.00727531	1
Rpl11	38	38	76	38	38	76	2	0.581897	0.640741	0.005466	0.0559412	0.0559397	0.779516	0.00818976	1
Mrpl32	34	34	68	34	34	68	2	0.572034	0.625926	6.90989e-06	0.0468343	0.0468327	0.996435	0.00727531	1
Mrpl43	34	34	68	34	34	68	2	0.572034	0.625926	6.90989e-06	0.0468343	0.0468327	0.996435	0.00727531	1
Mrpl13	34	34	68	34	34	68	2	0.572034	0.625926	6.90989e-06	0.0468343	0.0468327	0.996435	0.00727531	1
Mrpl17	35	35	70	35	35	70	2	0.574468	0.62963	0.000523028	0.0496713	0.0496698	0.947899	0.00746253	1
Mrpl16	35	35	70	35	35	70	2	0.574468	0.62963	0.000523028	0.0496713	0.0496698	0.947899	0.00746253	1
Mrps14	34	34	68	34	34	68	2	0.572034	0.625926	6.90989e-06	0.0468343	0.0468327	0.996435	0.00727531	1
Mrps10	34	34	68	34	34	68	2	0.572034	0.625926	6.90989e-06	0.0468343	0.0468327	0.996435	0.00727531	1
Dusp3	3	3	6	3	3	6	2	0.505618	0.511111	0	0.0134092	0.0134092	1	0.00167217	2
Gstp1	10	10	20	10	10	20	2	0.519231	0.537037	1.76246e-05	0.0381234	0.0381235	0.911111	0.0029555	6
Gnai3	24	24	48	24	24	48	2	0.54878	0.588889	0.000212795	0.0574187	0.0574189	0.913043	0.0059268	19
Gnai1	24	24	48	24	24	48	2	0.54878	0.588889	0.000212795	0.0574187	0.0574189	0.913043	0.0059268	19
Pcyt1a	2	2	4	2	2	4	2	0.503731	0.507407	0	0.00749014	0.00749012	1	0.00150645	0
Kif5c	9	9	18	9	9	18	2	0.517241	0.533333	0.000187949	0.0134928	0.0134928	0.805556	0.0032947	4
Hspa2	7	7	14	7	7	14	2	0.513308	0.525926	5.99878e-05	0.0186872	0.0186872	0.809524	0.0024815	3
