# Supplementary material for: Differential aortic aneurysm formation provoked by chemogenetic oxidative stress
Source: J Clin Invest. 2025 Mar 18;135(9):e188743. doi: 10.1172/JCI188743 (PMC12043099; doi:10.1172/JCI188743)
Supplement: Supporting data values [file jci-135-188743-s174.xlsx]

## Sheet: Fig 1A
Weeks	Control	DAAO-TGTie2
7	0
8	0
9	0
10	0
11	0
12	0
13	0
14	0
15	0
18	0
12	0
14	0
12	0
10	0
10		1
11		0
12		1
13		1			survival genetic control
14		1
15		1
16		1
18		1
12		1
12		1
14		1
15		1
12		1
13		1
14		0

## Sheet: Fig 1B
Time (weeks)	L-Ala DAAO-TGTie2	D-Ala DAAO-TGTie2
0	0
3	0
6	0
8	0
9	0
9	0
12	0
12	0
14	0
16	0
18	0
18	0
20	0
20	0
0		0
3		0
6		0
8		0
9		0
10		1
11		0
12		1
12		1
12		1
14		1
14		1
14		1
15		1
15		1
16		1

## Sheet: Fig 1C
0	90.1	91.1	90.2	94.2	90.89	91.33	92.85	93.3	100.8	109.2	94.5	102.1	98.4	87.47	81	85.83
1	91.6	95.3	99.1	94.2	91.78	97.5	95.31	93.93	104.93	110.1	99.12	112.3	97.93	87.61	88.81	91.1
2	94	94.2	94.5	94	98.4	98.63	91.28	98.75	101.6	107.23	98.09	115.3	89.53	93.93	80.57	82.14
3	98.17	98	99.12	95.4	95.8	97.87	97.83	99.37	103.7	110.3	102.1	109.6	95.29	97.38	90.55	88.42
4	100.8	101.1	105.3	102.1	103.75	102.92	102.8	101.48	110.3	103.5	100.7	106.7	102.8	101.5	99.06	93.46
5	104.93	109.2	110.1	112.3	109.6	104.93	108.56	108.7	105.7	105.56	104.1	104.2	104.83	108.87	92.47	94.71
6	108.9	109.3	110.1	109.1	112.56	113.27	109.38	110.15	107.2	106.4	103.2	103.2	107.71	108.18	99.57	87.46
7	102.8	106.2	108.1	102.4	116.57	117.6	117.42	111.4	110.21	104.5	104	106	114.28	111.33	87.12	91.37
8	120.25	119.21	115.4	112.3	113.35	116.92	120.25	111.89	106.23	105.1	104.67	105.1	99.93	95.21	92.24	84
9	123.1	130.3	135.1	139.2	124.38	120.25	122.38	124.08	105.2	111.2	105.32	107.43	97.57	99.14	96.32	95.31
10	139.43	138.1	135.22	137.2	123.27	130.5	130.6	126.1	110.3	102.3	98.1	101.8	113.78	104.8	103.34	105.21
11	140.12	144.14	142.11	144.42	146.2	147.136	146.2	147.16	110	104.3	100.2	100.1	111.4	104.32	103.24	104.31
12	145.32	150.14	149.13	145.21	149.21	148.34	149.32	154.21	106.7	103.2	100.43	99.21	115.5	102.34	104.15	107.21
weeks
				DAAO-TGTie2					Control

## Sheet: Fig 1D
0	0.882	0.885	0.883	0.891	0.888	0.871	0.889	0.856	0.907	0.883	0.903	0.876	0.889	0.853	0.889
1	0.905	0.911	0.892	0.901	0.889	0.874	0.895	0.862	0.934	0.89	0.897	0.879	0.895	0.854	0.874
2	0.921	0.927	0.901	0.911	0.893	0.889	0.919	0.889	0.927	0.92	0.885	0.886	0.876	0.863	0.879
3	0.901	0.902	0.911	0.921	0.891	0.903	0.923	0.925	0.99	0.911	0.921	0.912	0.892	0.877	0.885
4	0.942	0.932	0.935	0.941	0.889	0.921	0.934	0.922	0.946	0.945	0.94	0.915	0.911	0.908	0.909
5	0.97	0.981	0.985	0.984	0.834	0.925	0.934	0.934	0.987	0.949	0.982	0.92	0.916	0.912	0.918
6	1.031	1.011	1.026	1.027	0.945	0.931	0.936	0.945	0.932	0.9	0.965	0.925	0.922	0.924	0.935
7	1.042	1.022	1.02	1.021	0.968	0.939	0.943	0.987	0.945	0.889	0.923	0.962	0.925	0.927	0.933
8	1.131	1.143	1.141	1.153	1.123	0.952	1.112	1.132	0.978	0.929	0.962	0.944	0.944	0.944	0.941
9	1.267	1.295	1.276	1.296	1.134	0.957	1.131	1.137	0.937	0.921	0.999	0.945	0.953	0.948	0.957
10	1.461	1.461	1.423	1.321	1.326	1.234	1.276	1.241	0.969	0.97	0.998	0.967	0.961	0.951	0.95
11	1.543	1.482	1.442	1.459	1.447	1.359	1.432	1.357	0.963	0.948	0.993	0.989	0.956	0.956	0.962
12	1.531	1.541	1.481	1.537	1.569	1.479	1.537	1.563	0.965	0.942	0.995	0.979	0.978	0.968	0.966
weeks
									abd aorta diameter

## Sheet: Fig 1E
	Control					Transgenic
0	1.55537	1.55305	1.4954	1.55537	1.66667	1.157	1.65857	1.53236	1.78859	1.66667
1	1.58672	1.59002	1.51939	1.58672	1.6835	1.246	1.58292	1.68359	1.70148	1.6835
2	1.61605	1.57154	1.50882	1.61605	1.59933	1.076	1.56791	1.66667	1.54866	1.59933
3	1.58622	1.57143	1.49244	1.58622	1.66701	1.071	1.61335	1.64983	1.65786	1.66701
4	1.56593	1.55995	1.54674	1.56593	1.65857	1.222	1.64329	1.68359	1.59228	1.65413
5	1.56124	1.5692	1.58707	1.56124	1.58292	1.115	1.6132	1.64321	1.65777	1.589
6	1.58586	1.59228	1.52497	1.58586	1.56791	1.053	1.55793	1.63213	1.543	1.5612
7	1.4954	1.64983	1.6	1.55305	1.61335	1.263	1.458	1.6431	1.441	1.541
8	1.51939	1.68359	1.674	1.59002	1.64329	1.321	1.453	1.562	1.5532	1.652
9	1.50882	1.78859	1.563	1.57154	1.53236	1.435	1.562	1.539	1.5553	1.541
10	1.49244	1.70148	1.552	1.57143	1.68359	1.561	1.436	1.452	1.493	1.556
11	1.54674	1.54866	1.621	1.55995	1.66667	1.445	1.341	1.516	1.5175	1.453
12	1.58707	1.65786	1.3214	1.57	1.64	1.563	1.4572	1.437	1.4328	1.456
weeks
					thoracic aorta	diameter

## Sheet: Fig 1 F
0	0	0	0	0	0	0	0	0	0	0	0	0	0	0	0	0
1	2.63	3.3	4.28	10.2	0.42	6.03	5.35	4.64	0.008	0.001	0.002	0.004	0.002	0.003	0.005	0.009
2	3.1	1.13	0.71	13	1.36	0.84	1.14	1.76	0.007	0.022	0.019	0.002	0.005	0.005	0.02	0.023
3	5.17	5.8	1.32	6.3	1.8	3.37	4.57	3.48	0.006	0.066	0	0.012	0.033	0.029	0.01	0.065
4	1.2	4.3	8.9	3.3	8.46	2.44	8.11	0.55	0.006	0.008	0.01	0.013	0.038	0.028	0.01	0.046
5	9.93	14.46	10.3	16	12.28	7.8	4.24	6.52	0.002	0.016	0.036	0.014	0.01	0.027	0.014	0.049
6	12.4	15.4	11.2	13.8	12.36	1.23	2.04	15.22	0.119	0.101	0.126	0.074	0.008	0.027	0.024	0.043
7	3.29	10.4	8.4	4.3	9.8	2.41	18.45	12.56	0.118	0.099	0.131	0.11	0.006	0.032	0.02	0.087
8	24.72	24.01	15.03	15.1	20.93	17.85	16.16	16.76	0.248	0.187	0.212	0.203	0.167	0.026	0.132	0.224
9	28.6	37.2	34.08	39.67	32.66	17.25	14.21	21.3	0.329	0.38	0.355	0.309	0.177	0.022	0.147	0.213
10	39.83	40.1	41.42	42.7	17	21.84	15.41	13.42	0.528	0.514	0.453	0.335	0.347	0.291	0.289	0.324
11	40.82	48.14	46.21	48.22	42.31	38.956	31.11	35.38	0.636	0.541	0.494	0.478	0.446	0.421	0.44	0.428
12	49.32	53.04	53	48.12	41.22	42.14	33.32	39.53	0.586	0.598	0.539	0.554	0.578	0.519	0.533	0.63
weeks
					difference BP and abd aorta diameter

## Sheet: Fig 3A
Control	DAAO-TGTie2
1	1.6732
1	1.99002
1	1.44036
1	3.20097
1	1.80487
			oxy IHC abd

## Sheet: Fig 3B
Control	DAAO-TGTie2
1	2.26292
1	2.44221
1	2.50087
		oxy IHC thor

## Sheet: Fig 3C
Control	DAAO-TGTie2
1.0087	2.36385
1.01526	2.08917
1.04018	3.77086
1.52827	4.45138
0.686142	6.48773
0.721453	7.06839
		hne abd

## Sheet: Fig 3D
Control	DAAO-TGTie2
0.931656	2.43889
1.19931	3.1729
0.986517	3.07248
0.882517	2.71044
	3.12595
	4.12332
	hne thor

[truncated: 34 more sheets: Fig 3E, Fig 3F, Fig 3G, Fig 3H, Fig 3I, Fig 3J, Fig 3K, Fig 3L, Fig 4E, Fig 4G, Fig 4H, Fig 4I, Fig 5B, Fig 5C, Fig 5D, Fig 6 B, Fig 6 G, Fig 6H, Fig 6 I, Fig 7B …]
